# Supplementary material for: Rad5 and Ubc4 directly ubiquitinate PCNA at Lys164 in vitro
Source: J Biol Chem. 2025 Jan 16;301(3):108192. doi: 10.1016/j.jbc.2025.108192 (PMC11871451; doi:10.1016/j.jbc.2025.108192)
Supplement: Round 1 [file mmc1.xlsx]

## Sheet: Free PCNA No Mms2
Checked	Protein FDR Confidence: Sequest HT	Master	Accession	Description	Exp. q-value: Sequest HT	Coverage [%]	# Peptides	# Isoforms	# PSMs	# Unique Peptides	# AAs	MW [kDa]	calc. pI	Score Sequest HT: Sequest HT	# Peptides (by Search Engine): Sequest HT	Found in Sample: F6: Sample	# Protein Groups	Modifications
FALSE	High	Master Protein	P0001	PK1 GN=kl.His-HA-PCNA PE=1 SV=3	0	90	42	61	1089	41	287	32	4.87	2920.86	42	High	1	Acetyl [N-Term]
	Checked	Confidence	Annotated Sequence	Modifications	# Protein Groups	# Proteins	# Isoforms	# PSMs	Master Protein Accessions	Positions in Master Proteins	Modifications in Master Proteins	# Missed Cleavages	Theo. MH+ [Da]	Found in Sample: F6: Sample	Confidence (by Search Engine): Sequest HT	XCorr (by Search Engine): Sequest HT
	FALSE	High	[K].LMEIETDFLEISDMKYESYITMPSADFAK.[T]	3xOxidation [M2; M14; M22]; 1xUb [K15]	1	1	1	8	P0001	P0001 [147-175]		1	3579.61	High	High	4.67
	FALSE	High	[K].LMEIETDFLEISDMKYESYITMPSADFAK.[T]	3xOxidation [M2; M14; M22]	1	1	1	13	P0001	P0001 [147-175]		1	3465.57	High	High	3.75
	FALSE	High	[K].LMEIETDFLEISDMKYESYITMPSADFAKTVR.[D]	3xOxidation [M2; M14; M22]	1	1	1	1	P0001	P0001 [147-178]		2	3821.78	High	High	3.44
	FALSE	High	[K].LMEIETDFLEISDMK.[Y]	2xOxidation [M2; M14]	1	1	1	7	P0001	P0001 [147-161]		0	1845.85	High	High	4.17
	FALSE	High	[K].LMEIETDFLEISDMKYESYITMPSADFAK.[T]	2xOxidation [M14; M]; 1xUb [K15]	1	1	2	2	P0001	P0001 [147-175]		1	3563.62	High	High	3.61
	FALSE	High	[K].LMEIETDFLEISDMKYESYITMPSADFAK.[T]	2xOxidation [M14; M]	1	1	2	3	P0001	P0001 [147-175]		1	3449.57	High	High	2.92
	FALSE	High	[K].RIIDSFRDCVQLINFNCSEK.[G]	2xCarbamidomethyl [C9; C17]	1	1	1	4	P0001	P0001 [43-62]		2	2514.22	High	High	4.2
	FALSE	High	[R].IIDSFRDCVQLINFNCSEKGIAAQAVDDSR.[V]	2xCarbamidomethyl [C8; C16]; 1xUb [K19]	1	1	1	4	P0001	P0001 [44-73]		2	3555.7	High	High	7.2
	FALSE	High	[R].IIDSFRDCVQLINFNCSEK.[G]	2xCarbamidomethyl [C8; C16]	1	1	1	11	P0001	P0001 [44-62]		1	2358.12	High	High	5.2
	FALSE	High	[R].IIDSFRDCVQLINFNCSEKGIAAQAVDDSR.[V]	2xCarbamidomethyl [C8; C16]	1	1	1	3	P0001	P0001 [44-73]		2	3441.65	High	High	3.94
	FALSE	High	[R].DCVQLINFNCSEKGIAAQAVDDSR.[V]	2xCarbamidomethyl [C2; C10]; 1xUb [K13]	1	1	1	14	P0001	P0001 [50-73]		1	2824.3	High	High	5.99
	FALSE	High	[R].DCVQLINFNCSEK.[G]	2xCarbamidomethyl [C2; C10]	1	1	1	24	P0001	P0001 [50-62]		0	1626.73	High	High	4.36
	FALSE	High	[R].DCVQLINFNCSEKGIAAQAVDDSR.[V]	2xCarbamidomethyl [C2; C10]	1	1	1	3	P0001	P0001 [50-73]		1	2710.26	High	High	5.81
	FALSE	High	[K].YLNDIIKGSSLSDTITIK.[L]	1xUb [K7]	1	1	1	1	P0001	P0001 [240-257]		1	2095.13	High	High	3.38
	FALSE	High	[K].VTIEKPVDLR.[F]	1xUb [K5]	1	1	1	21	P0001	P0001 [226-235]		0	1283.73	High	High	3.73
	FALSE	High	[R].FGAKYLNDIIK.[G]	1xUb [K4]	1	1	1	4	P0001	P0001 [236-246]		1	1395.76	High	High	4.46
	FALSE	High	[R].DLSQLSDSINILVTKDTIK.[F]	1xUb [K15]	1	1	1	25	P0001	P0001 [179-197]		1	2217.2	High	High	5.07
	FALSE	High	[K].LMEIETDFLEISDMKYESYITMPSADFAK.[T]	1xUb [K15]	1	1	1	2	P0001	P0001 [147-175]		1	3531.63	High	High	1.47
	FALSE	High	[K].LMEIETDFLEISDMK.[Y]	1xOxidation [M]	1	1	2	14	P0001	P0001 [147-161]		0	1829.85	High	High	5.58
	FALSE	High	[K].YESYITMPSADFAK.[T]	1xOxidation [M7]	1	1	1	27	P0001	P0001 [162-175]		0	1638.74	High	High	3.54
	FALSE	High	[K].YESYITMPSADFAKTVR.[D]	1xOxidation [M7]	1	1	1	5	P0001	P0001 [162-178]		1	1994.95	High	High	3.29
	FALSE	High	[R].VSEYSLKLMEIETDFLEISDMKYESYITMPSADFAK.[T]	1xOxidation [M29]	1	1	1	1	P0001	P0001 [140-175]		2	4239.99	High	High	1.6
	FALSE	High	[R].GSHYPYDVPDYAMLEAKFTEAGLFK.[R]	1xOxidation [M13]; 1xUb [K17]	1	1	1	1	P0001	P0001 [18-42]		1	2979.39	High	High	1.28
	FALSE	High	[R].GSHYPYDVPDYAMLEAK.[F]	1xOxidation [M13]	1	1	1	87	P0001	P0001 [18-34]		0	1971.88	High	High	5.48
	FALSE	High	[R].GSHYPYDVPDYAMLEAKFTEAGLFK.[R]	1xOxidation [M13]	1	1	1	2	P0001	P0001 [18-42]		1	2865.34	High	High	5.24
	FALSE	High	[R].GSHYPYDVPDYAMLEAKFTEAGLFKR.[I]	1xOxidation [M13]	1	1	1	7	P0001	P0001 [18-43]		2	3021.45	High	High	8.62
	FALSE	High	[R].ADRNVVLGCDLTNLSK.[I]	1xCarbamidomethyl [C9]	1	1	1	15	P0001	P0001 [91-106]		1	1774.91	High	High	5.33
	FALSE	High	[R].NVVLGCDLTNLSK.[I]	1xCarbamidomethyl [C6]	1	1	1	71	P0001	P0001 [94-106]		0	1432.75	High	High	5.64
	FALSE	High	[R].NVVLGCDLTNLSKILR.[C]	1xCarbamidomethyl [C6]	1	1	1	6	P0001	P0001 [94-109]		1	1815.02	High	High	5.6
	FALSE	High	[-].MGSSHHHHHHSSGLVPR.[G]	1xAcetyl [N-Term]	2	2	1	1	P0002; P0001	P0002 [1-17]; P0001 [1-17]	P0002 1xAcetyl [N-Term]; P0001 1xAcetyl [N-Term]	0	1941.9	High	High	0.77
	FALSE	High	[R].DLSQLSDSINILVTK.[D]		1	1	1	33	P0001	P0001 [179-193]		0	1645.9	High	High	5.11
	FALSE	High	[R].DLSQLSDSINILVTKDTIK.[F]		1	1	1	14	P0001	P0001 [179-197]		1	2103.15	High	High	4.94
	FALSE	High	[R].DRVSEYSLK.[L]		1	1	1	25	P0001	P0001 [138-146]		1	1096.56	High	High	3.48
	FALSE	High	[K].DTIKFAAEGDIGSGSIVVKPFTDLDHPESSIK.[V]		1	1	1	2	P0001	P0001 [194-225]		1	3373.72	High	High	5.94
	FALSE	High	[K].FAAEGDIGSGSIVVKPFTDLDHPESSIK.[V]		1	1	1	113	P0001	P0001 [198-225]		0	2916.46	High	High	7.58
	FALSE	High	[K].FAAEGDIGSGSIVVKPFTDLDHPESSIKVTIEKPVDLR.[F]		1	1	1	1	P0001	P0001 [198-235]		1	4067.13	High	High	2.82
	FALSE	High	[R].FGAKYLNDIIK.[G]		1	1	1	4	P0001	P0001 [236-246]		1	1281.72	High	High	4
	FALSE	High	[K].FTEAGLFK.[R]		1	1	1	36	P0001	P0001 [35-42]		0	912.483	High	High	3.76
	FALSE	High	[K].FTEAGLFKR.[I]		1	1	1	40	P0001	P0001 [35-43]		1	1068.58	High	High	2.78
	FALSE	High	[K].FTEAGLFKRIIDSFR.[D]		1	1	1	4	P0001	P0001 [35-49]		2	1799.98	High	High	2.61
	FALSE	High	[K].GIAAQAVDDSR.[V]		1	1	1	65	P0001	P0001 [63-73]		0	1102.55	High	High	3.95
	FALSE	High	[R].GSHYPYDVPDYAMLEAK.[F]		1	1	1	22	P0001	P0001 [18-34]		0	1955.88	High	High	4.84
	FALSE	High	[K].GSSLSDTITIK.[L]		1	1	1	152	P0001	P0001 [247-257]		0	1121.6	High	High	4.53
	FALSE	High	[R].IIDSFR.[D]		1	1	1	26	P0001	P0001 [44-49]		0	750.414	High	High	2.04
	FALSE	High	[K].LMEIETDFLEISDMK.[Y]		1	1	1	3	P0001	P0001 [147-161]		0	1813.86	High	High	3.23
	FALSE	High	[K].LMEIETDFLEISDMKYESYITMPSADFAK.[T]		1	1	1	2	P0001	P0001 [147-175]		1	3417.58	High	High	1.64
	FALSE	High	[K].LSEEAPALFQFDISSGNLQFYLAPKFDEEE.[-]		1	1	1	1	P0001	P0001 [258-287]		1	3434.63	High	High	1.6
	FALSE	High	[K].RIIDSFR.[D]		1	1	1	9	P0001	P0001 [43-49]		1	906.516	High	High	3.14
	FALSE	High	[K].TVRDLSQLSDSINILVTK.[D]		1	1	1	5	P0001	P0001 [176-193]		1	2002.12	High	High	6.68
	FALSE	High	[K].TVRDLSQLSDSINILVTKDTIK.[F]		1	1	1	2	P0001	P0001 [176-197]		2	2459.37	High	High	7.44
	FALSE	High	[R].VLLVSLSINVEAFEEFRADR.[N]		1	1	1	1	P0001	P0001 [74-93]		1	2307.23	High	High	1.69
	FALSE	High	[R].VSEYSLK.[L]		1	1	1	14	P0001	P0001 [140-146]		0	825.435	High	High	2.35
	FALSE	High	[K].VTIEKPVDLR.[F]		1	1	1	72	P0001	P0001 [226-235]		0	1169.69	High	High	4.02
	FALSE	High	[K].VTIEKPVDLRFGAK.[Y]		1	1	1	5	P0001	P0001 [226-239]		1	1572.91	High	High	4.85
	FALSE	High	[K].VTIEKPVDLRFGAKYLNDIIK.[G]		1	1	1	2	P0001	P0001 [226-246]		2	2432.39	High	High	4.64
	FALSE	High	[K].YESYITMPSADFAK.[T]		1	1	1	7	P0001	P0001 [162-175]		0	1622.74	High	High	3.63
	FALSE	High	[K].YLNDIIK.[G]		1	1	1	39	P0001	P0001 [240-246]		0	878.498	High	High	3.19
	FALSE	High	[K].YLNDIIKGSSLSDTITIK.[L]		1	1	1	3	P0001	P0001 [240-257]		1	1981.09	High	High	4.88
FALSE	High	Master Protein	P0002	PK1 GN=kl.His-Ubi PE=1 SV=3	0	98	23	30	711	22	96	10.7	8.56	2094.69	23	High	1	Acetyl [N-Term]
	Checked	Confidence	Annotated Sequence	Modifications	# Protein Groups	# Proteins	# Isoforms	# PSMs	Master Protein Accessions	Positions in Master Proteins	Modifications in Master Proteins	# Missed Cleavages	Theo. MH+ [Da]	Found in Sample: F6: Sample	Confidence (by Search Engine): Sequest HT	XCorr (by Search Engine): Sequest HT
	FALSE	High	[R].TLSDYNIQKESTLHLVLR.[L]	1xUb [K9]	1	1	1	12	P0002	P0002 [75-92]		1	2244.2	High	High	5.58
	FALSE	High	[R].TLSDYNIQKESTLHLVLRLR.[G]	1xUb [K9]	1	1	1	10	P0002	P0002 [75-94]		2	2513.38	High	High	2.77
	FALSE	High	[R].LIFAGKQLEDGR.[T]	1xUb [K6]	1	1	1	11	P0002	P0002 [63-74]		1	1460.79	High	High	3.59
	FALSE	High	[K].TLTGKTITLEVESSDTIDNVK.[S]	1xUb [K5]	1	1	1	33	P0002	P0002 [27-47]		1	2378.23	High	High	6.23
	FALSE	High	[K].IQDKEGIPPDQQR.[L]	1xUb [K4]	1	1	1	2	P0002	P0002 [50-62]		1	1637.82	High	High	3.05
	FALSE	High	[K].QLEDGRTLSDYNIQK.[E]	1xUb [K15]	1	1	1	3	P0002	P0002 [69-83]		1	1893.93	High	High	1.39
	FALSE	High	[R].GSHMQIFVKTLTGK.[T]	1xOxidation [M4]; 1xUb [K9]	1	1	1	1	P0002	P0002 [18-31]		1	1676.88	High	High	1.31
	FALSE	High	[R].GSHMQIFVK.[T]	1xOxidation [M4]	1	1	1	1	P0002	P0002 [18-26]		0	1062.54	High	High	1.08
	FALSE	High	[-].MGSSHHHHHHSSGLVPR.[G]	1xAcetyl [N-Term]	2	2	1	1	P0002; P0001	P0002 [1-17]; P0001 [1-17]	P0002 1xAcetyl [N-Term]; P0001 1xAcetyl [N-Term]	0	1941.9	High	High	0.77
	FALSE	High	[K].EGIPPDQQR.[L]		1	1	1	42	P0002	P0002 [54-62]		0	1039.52	High	High	2.83
	FALSE	High	[K].EGIPPDQQRLIFAGK.[Q]		1	1	1	4	P0002	P0002 [54-68]		1	1668.91	High	High	3.63
	FALSE	High	[K].EGIPPDQQRLIFAGKQLEDGR.[T]		1	1	1	2	P0002	P0002 [54-74]		2	2367.24	High	High	1.57
	FALSE	High	[K].ESTLHLVLR.[L]		1	1	1	99	P0002	P0002 [84-92]		0	1067.62	High	High	3.51
	FALSE	High	[R].GSHMQIFVK.[T]		1	1	1	1	P0002	P0002 [18-26]		0	1046.55	High	High	1.07
	FALSE	High	[R].LIFAGK.[Q]		1	1	1	1	P0002	P0002 [63-68]		0	648.408	High	High	1.96
	FALSE	High	[R].LIFAGKQLEDGR.[T]		1	1	1	9	P0002	P0002 [63-74]		1	1346.74	High	High	4.16
	FALSE	High	[R].LIFAGKQLEDGRTLSDYNIQK.[E]		1	1	1	2	P0002	P0002 [63-83]		2	2409.28	High	High	1.92
	FALSE	High	[K].IQDKEGIPPDQQR.[L]		1	1	1	86	P0002	P0002 [50-62]		1	1523.78	High	High	4.45
	FALSE	High	[K].IQDKEGIPPDQQRLIFAGK.[Q]		1	1	1	7	P0002	P0002 [50-68]		2	2153.17	High	High	5.98
	FALSE	High	[K].QLEDGRTLSDYNIQK.[E]		1	1	1	20	P0002	P0002 [69-83]		1	1779.89	High	High	5.36
	FALSE	High	[K].QLEDGRTLSDYNIQKESTLHLVLR.[L]		1	1	1	9	P0002	P0002 [69-92]		2	2828.49	High	High	7.5
	FALSE	High	[K].SKIQDKEGIPPDQQR.[L]		1	1	1	70	P0002	P0002 [48-62]		2	1738.91	High	High	5.33
	FALSE	High	[R].TLSDYNIQK.[E]		1	1	1	56	P0002	P0002 [75-83]		0	1081.55	High	High	3.18
	FALSE	High	[R].TLSDYNIQKESTLHLVLR.[L]		1	1	1	35	P0002	P0002 [75-92]		1	2130.16	High	High	6.31
	FALSE	High	[R].TLSDYNIQKESTLHLVLRLR.[G]		1	1	1	2	P0002	P0002 [75-94]		2	2399.34	High	High	3.18
	FALSE	High	[K].TLTGKTITLEVESSDTIDNVK.[S]		1	1	1	10	P0002	P0002 [27-47]		1	2264.19	High	High	5.87
	FALSE	High	[K].TLTGKTITLEVESSDTIDNVKSK.[I]		1	1	1	2	P0002	P0002 [27-49]		2	2479.31	High	High	4.74
	FALSE	High	[K].TITLEVESSDTIDNVK.[S]		1	1	1	167	P0002	P0002 [32-47]		0	1763.89	High	High	4.95
	FALSE	High	[K].TITLEVESSDTIDNVKSK.[I]		1	1	1	10	P0002	P0002 [32-49]		1	1979.02	High	High	4.58
	FALSE	High	[K].TITLEVESSDTIDNVKSKIQDK.[E]		1	1	1	3	P0002	P0002 [32-53]		2	2463.28	High	High	4.84

## Sheet: DNA-PCNA No Mms2
Checked	Master	Accession	Description	Coverage [%]	# Peptides	# Isoforms	# PSMs	# Unique Peptides	# AAs	MW [kDa]	calc. pI	Score Sequest HT: Sequest HT	# Peptides (by Search Engine): Sequest HT	Found in Sample: F8: Sample	# Protein Groups	Modifications
FALSE	Master Protein	P0002	PK1 GN=kl.His-Ubi PE=1 SV=3	71	13	18	375	13	96	10.7	8.56	1060.48	13	High	1
	Checked	Confidence	Annotated Sequence	Modifications	# Protein Groups	# Proteins	# Isoforms	# PSMs	Master Protein Accessions	Positions in Master Proteins	Modifications in Master Proteins	# Missed Cleavages	Theo. MH+ [Da]	Found in Sample: F8: Sample	Confidence (by Search Engine): Sequest HT	XCorr (by Search Engine): Sequest HT
	FALSE	High	[R].TLSDYNIQK.[E]	1xUb [K9]	1	1	1	1	P0002	P0002 [75-83]		0	1195.6	High	High	1.4
	FALSE	High	[R].TLSDYNIQKESTLHLVLR.[L]	1xUb [K9]	1	1	1	11	P0002	P0002 [75-92]		1	2244.2	High	High	5.62
	FALSE	High	[R].TLSDYNIQKESTLHLVLRLR.[G]	1xUb [K9]	1	1	1	3	P0002	P0002 [75-94]		2	2513.38	High	High	2.57
	FALSE	High	[R].LIFAGKQLEDGR.[T]	1xUb [K6]	1	1	1	5	P0002	P0002 [63-74]		1	1460.79	High	High	3.28
	FALSE	High	[K].TLTGKTITLEVESSDTIDNVK.[S]	1xUb [K5]	1	1	1	6	P0002	P0002 [27-47]		1	2378.23	High	High	6.15
	FALSE	High	[K].IQDKEGIPPDQQR.[L]	1xUb [K4]	1	1	1	2	P0002	P0002 [50-62]		1	1637.82	High	High	1.79
	FALSE	High	[K].EGIPPDQQR.[L]		1	1	1	47	P0002	P0002 [54-62]		0	1039.52	High	High	2.5
	FALSE	High	[K].ESTLHLVLR.[L]		1	1	1	23	P0002	P0002 [84-92]		0	1067.62	High	High	2.75
	FALSE	High	[R].LIFAGK.[Q]		1	1	1	15	P0002	P0002 [63-68]		0	648.408	High	High	2.61
	FALSE	High	[R].LIFAGKQLEDGR.[T]		1	1	1	6	P0002	P0002 [63-74]		1	1346.74	High	High	3.48
	FALSE	High	[K].IQDKEGIPPDQQR.[L]		1	1	1	102	P0002	P0002 [50-62]		1	1523.78	High	High	4.37
	FALSE	High	[K].QLEDGRTLSDYNIQK.[E]		1	1	1	5	P0002	P0002 [69-83]		1	1779.89	High	High	3.08
	FALSE	High	[K].QLEDGRTLSDYNIQKESTLHLVLR.[L]		1	1	1	4	P0002	P0002 [69-92]		2	2828.49	High	High	6.87
	FALSE	High	[K].SKIQDKEGIPPDQQR.[L]		1	1	1	74	P0002	P0002 [48-62]		2	1738.91	High	High	4.98
	FALSE	High	[R].TLSDYNIQK.[E]		1	1	1	17	P0002	P0002 [75-83]		0	1081.55	High	High	2.67
	FALSE	High	[R].TLSDYNIQKESTLHLVLR.[L]		1	1	1	13	P0002	P0002 [75-92]		1	2130.16	High	High	5.96
	FALSE	High	[K].TLTGKTITLEVESSDTIDNVK.[S]		1	1	1	2	P0002	P0002 [27-47]		1	2264.19	High	High	5.78
	FALSE	High	[K].TITLEVESSDTIDNVK.[S]		1	1	1	39	P0002	P0002 [32-47]		0	1763.89	High	High	4.68
FALSE	Master Protein	P0001	PK1 GN=kl.His-HA-PCNA PE=1 SV=3	66	21	23	83	21	287	32	4.87	206.59	21	High	1
	Checked	Confidence	Annotated Sequence	Modifications	# Protein Groups	# Proteins	# Isoforms	# PSMs	Master Protein Accessions	Positions in Master Proteins	Modifications in Master Proteins	# Missed Cleavages	Theo. MH+ [Da]	Found in Sample: F8: Sample	Confidence (by Search Engine): Sequest HT	XCorr (by Search Engine): Sequest HT
	FALSE	High	[R].DCVQLINFNCSEKGIAAQAVDDSR.[V]	2xCarbamidomethyl [C2; C10]; 1xUb [K13]	1	1	1	1	P0001	P0001 [50-73]		1	2824.3	High	High	3.77
	FALSE	High	[R].DCVQLINFNCSEK.[G]	2xCarbamidomethyl [C2; C10]	1	1	1	1	P0001	P0001 [50-62]		0	1626.73	High	High	2.34
	FALSE	High	[K].VTIEKPVDLR.[F]	1xUb [K5]	1	1	1	5	P0001	P0001 [226-235]		0	1283.73	High	High	3.34
	FALSE	High	[R].FGAKYLNDIIK.[G]	1xUb [K4]	1	1	1	2	P0001	P0001 [236-246]		1	1395.76	High	High	2.05
	FALSE	High	[R].DLSQLSDSINILVTKDTIK.[F]	1xUb [K15]	1	1	1	3	P0001	P0001 [179-197]		1	2217.2	High	High	4.53
	FALSE	High	[K].LMEIETDFLEISDMK.[Y]	1xOxidation [M2]	1	1	1	1	P0001	P0001 [147-161]		0	1829.85	High	High	3.27
	FALSE	High	[R].GSHYPYDVPDYAMLEAK.[F]	1xOxidation [M13]	1	1	1	2	P0001	P0001 [18-34]		0	1971.88	High	High	2.14
	FALSE	High	[R].ADRNVVLGCDLTNLSK.[I]	1xCarbamidomethyl [C9]	1	1	1	2	P0001	P0001 [91-106]		1	1774.91	High	High	5.21
	FALSE	High	[R].NVVLGCDLTNLSK.[I]	1xCarbamidomethyl [C6]	1	1	1	4	P0001	P0001 [94-106]		0	1432.75	High	High	3.07
	FALSE	High	[R].DLSQLSDSINILVTK.[D]		1	1	1	1	P0001	P0001 [179-193]		0	1645.9	High	High	3.61
	FALSE	High	[R].DRVSEYSLK.[L]		1	1	1	6	P0001	P0001 [138-146]		1	1096.56	High	High	3.24
	FALSE	High	[K].FAAEGDIGSGSIVVKPFTDLDHPESSIK.[V]		1	1	1	9	P0001	P0001 [198-225]		0	2916.46	High	High	7.54
	FALSE	High	[K].FTEAGLFK.[R]		1	1	1	3	P0001	P0001 [35-42]		0	912.483	High	High	2.45
	FALSE	High	[K].FTEAGLFKR.[I]		1	1	1	3	P0001	P0001 [35-43]		1	1068.58	High	High	2.81
	FALSE	High	[K].GIAAQAVDDSR.[V]		1	1	1	5	P0001	P0001 [63-73]		0	1102.55	High	High	2.86
	FALSE	High	[R].GSHYPYDVPDYAMLEAK.[F]		1	1	1	10	P0001	P0001 [18-34]		0	1955.88	High	High	4.97
	FALSE	High	[K].GSSLSDTITIK.[L]		1	1	1	4	P0001	P0001 [247-257]		0	1121.6	High	High	3.22
	FALSE	High	[R].IIDSFR.[D]		1	1	1	2	P0001	P0001 [44-49]		0	750.414	High	High	1.73
	FALSE	High	[K].RIIDSFR.[D]		1	1	1	2	P0001	P0001 [43-49]		1	906.516	High	High	2.07
	FALSE	High	[R].VSEYSLK.[L]		1	1	1	5	P0001	P0001 [140-146]		0	825.435	High	High	2.07
	FALSE	High	[K].VTIEKPVDLR.[F]		1	1	1	6	P0001	P0001 [226-235]		0	1169.69	High	High	3.31
	FALSE	High	[K].YESYITMPSADFAK.[T]		1	1	1	3	P0001	P0001 [162-175]		0	1622.74	High	High	3.28
	FALSE	High	[K].YLNDIIK.[G]		1	1	1	3	P0001	P0001 [240-246]		0	878.498	High	High	2.28

## Sheet: Free PCNA with Mms2
Checked	Protein FDR Confidence: Sequest HT	Master	Accession	Description	Exp. q-value: Sequest HT	Coverage [%]	# Peptides	# Isoforms	# PSMs	# Unique Peptides	# AAs	MW [kDa]	calc. pI	Score Sequest HT: Sequest HT	# Peptides (by Search Engine): Sequest HT	Found in Sample: F5: Sample	# Protein Groups	Modifications
FALSE	High	Master Protein	P0001	PK1 GN=kl.His-HA-PCNA PE=1 SV=3	0	98	44	72	1152	43	287	32	4.87	3092.95	44	High	1	Acetyl [N-Term]
	Checked	Confidence	Annotated Sequence	Modifications	# Protein Groups	# Proteins	# Isoforms	# PSMs	Master Protein Accessions	Positions in Master Proteins	Modifications in Master Proteins	# Missed Cleavages	Theo. MH+ [Da]	Found in Sample: F5: Sample	Confidence (by Search Engine): Sequest HT	XCorr (by Search Engine): Sequest HT
	FALSE	High	[K].LMEIETDFLEISDMKYESYITMPSADFAK.[T]	3xOxidation [M2; M14; M22]; 1xUb [K15]	1	1	1	12	P0001	P0001 [147-175]		1	3579.61	High	High	3.77
	FALSE	High	[K].LMEIETDFLEISDMKYESYITMPSADFAK.[T]	3xOxidation [M2; M14; M22]	1	1	1	24	P0001	P0001 [147-175]		1	3465.57	High	High	4.02
	FALSE	High	[K].LMEIETDFLEISDMKYESYITMPSADFAKTVR.[D]	3xOxidation [M2; M14; M22]	1	1	1	4	P0001	P0001 [147-178]		2	3821.78	High	High	4.4
	FALSE	High	[K].LMEIETDFLEISDMK.[Y]	2xOxidation [M2; M14]	1	1	1	5	P0001	P0001 [147-161]		0	1845.85	High	High	4.22
	FALSE	High	[K].LMEIETDFLEISDMKYESYITMPSADFAKTVR.[D]	2xOxidation [M2; M14]	1	1	1	1	P0001	P0001 [147-178]		2	3805.79	High	High	1.01
	FALSE	High	[K].LMEIETDFLEISDMKYESYITMPSADFAK.[T]	2xOxidation [M14; M2]; 1xUb [K15]	1	1	2	9	P0001	P0001 [147-175]		1	3563.62	High	High	3.79
	FALSE	High	[K].LMEIETDFLEISDMKYESYITMPSADFAK.[T]	2xOxidation [M14; M]	1	1	2	16	P0001	P0001 [147-175]		1	3449.57	High	High	3.25
	FALSE	High	[K].RIIDSFRDCVQLINFNCSEK.[G]	2xCarbamidomethyl [C9; C17]	1	1	1	4	P0001	P0001 [43-62]		2	2514.22	High	High	5.04
	FALSE	High	[R].IIDSFRDCVQLINFNCSEK.[G]	2xCarbamidomethyl [C8; C16]; 1xUb [K19]	1	1	1	1	P0001	P0001 [44-62]		1	2472.16	High	High	1.21
	FALSE	High	[R].IIDSFRDCVQLINFNCSEKGIAAQAVDDSR.[V]	2xCarbamidomethyl [C8; C16]; 1xUb [K19]	1	1	1	6	P0001	P0001 [44-73]		2	3555.7	High	High	6.68
	FALSE	High	[R].IIDSFRDCVQLINFNCSEK.[G]	2xCarbamidomethyl [C8; C16]	1	1	1	15	P0001	P0001 [44-62]		1	2358.12	High	High	5.24
	FALSE	High	[R].IIDSFRDCVQLINFNCSEKGIAAQAVDDSR.[V]	2xCarbamidomethyl [C8; C16]	1	1	1	1	P0001	P0001 [44-73]		2	3441.65	High	High	3.59
	FALSE	High	[R].DCVQLINFNCSEKGIAAQAVDDSR.[V]	2xCarbamidomethyl [C2; C10]; 1xUb [K13]	1	1	1	19	P0001	P0001 [50-73]		1	2824.3	High	High	5.77
	FALSE	High	[R].DCVQLINFNCSEK.[G]	2xCarbamidomethyl [C2; C10]	1	1	1	19	P0001	P0001 [50-62]		0	1626.73	High	High	4.37
	FALSE	High	[R].DCVQLINFNCSEKGIAAQAVDDSR.[V]	2xCarbamidomethyl [C2; C10]	1	1	1	3	P0001	P0001 [50-73]		1	2710.26	High	High	5.68
	FALSE	High	[K].YLNDIIKGSSLSDTITIK.[L]	1xUb [K7]	1	1	1	1	P0001	P0001 [240-257]		1	2095.13	High	High	2.9
	FALSE	High	[K].VTIEKPVDLR.[F]	1xUb [K5]	1	1	1	21	P0001	P0001 [226-235]		0	1283.73	High	High	4.03
	FALSE	High	[R].FGAKYLNDIIK.[G]	1xUb [K4]	1	1	1	4	P0001	P0001 [236-246]		1	1395.76	High	High	3.75
	FALSE	High	[R].DLSQLSDSINILVTKDTIK.[F]	1xUb [K15]	1	1	1	26	P0001	P0001 [179-197]		1	2217.2	High	High	5.98
	FALSE	High	[K].LMEIETDFLEISDMKYESYITMPSADFAK.[T]	1xUb [K15]	1	1	1	4	P0001	P0001 [147-175]		1	3531.63	High	High	1.55
	FALSE	High	[K].LMEIETDFLEISDMK.[Y]	1xOxidation [M]	1	1	2	17	P0001	P0001 [147-161]		0	1829.85	High	High	4.59
	FALSE	High	[K].LMEIETDFLEISDMKYESYITMPSADFAK.[T]	1xOxidation [M]	1	1	2	2	P0001	P0001 [147-175]		1	3433.58	High	High	2.37
	FALSE	High	[K].YESYITMPSADFAKTVR.[D]	1xOxidation [M7]; 1xUb [K14]	1	1	1	1	P0001	P0001 [162-178]		1	2109	High	High	2.39
	FALSE	High	[K].YESYITMPSADFAK.[T]	1xOxidation [M7]	1	1	1	14	P0001	P0001 [162-175]		0	1638.74	High	High	2.91
	FALSE	High	[K].YESYITMPSADFAKTVR.[D]	1xOxidation [M7]	1	1	1	6	P0001	P0001 [162-178]		1	1994.95	High	High	3.83
	FALSE	High	[-].MGSSHHHHHHSSGLVPR.[G]	1xOxidation [M1]	2	2	1	1	P0002; P0001	P0002 [1-17]; P0001 [1-17]		0	1915.88	High	High	0.84
	FALSE	High	[R].GSHYPYDVPDYAMLEAK.[F]	1xOxidation [M13]	1	1	1	82	P0001	P0001 [18-34]		0	1971.88	High	High	4.74
	FALSE	High	[R].GSHYPYDVPDYAMLEAKFTEAGLFK.[R]	1xOxidation [M13]	1	1	1	3	P0001	P0001 [18-42]		1	2865.34	High	High	4.98
	FALSE	High	[R].GSHYPYDVPDYAMLEAKFTEAGLFKR.[I]	1xOxidation [M13]	1	1	1	6	P0001	P0001 [18-43]		2	3021.45	High	High	9.29
	FALSE	High	[R].ADRNVVLGCDLTNLSK.[I]	1xCarbamidomethyl [C9]; 1xUb [K16]	1	1	1	1	P0001	P0001 [91-106]		1	1888.95	High	High	0.98
	FALSE	High	[R].ADRNVVLGCDLTNLSK.[I]	1xCarbamidomethyl [C9]	1	1	1	17	P0001	P0001 [91-106]		1	1774.91	High	High	5.4
	FALSE	High	[R].NVVLGCDLTNLSK.[I]	1xCarbamidomethyl [C6]; 1xUb [K13]	1	1	1	1	P0001	P0001 [94-106]		0	1546.79	High	High	1.08
	FALSE	High	[R].NVVLGCDLTNLSK.[I]	1xCarbamidomethyl [C6]	1	1	1	72	P0001	P0001 [94-106]		0	1432.75	High	High	4.39
	FALSE	High	[R].NVVLGCDLTNLSKILR.[C]	1xCarbamidomethyl [C6]	1	1	1	5	P0001	P0001 [94-109]		1	1815.02	High	High	5.2
	FALSE	High	[R].CGNNSDNLTLIAEDSPDSILILFEDTKR.[D]	1xCarbamidomethyl [C1]	1	1	1	5	P0001	P0001 [110-137]		1	3150.53	High	High	6.15
	FALSE	High	[-].MGSSHHHHHHSSGLVPR.[G]	1xAcetyl [N-Term]	2	2	1	1	P0002; P0001	P0002 [1-17]; P0001 [1-17]	P0002 1xAcetyl [N-Term]; P0001 1xAcetyl [N-Term]	0	1941.9	High	High	1.29
	FALSE	High	[R].DLSQLSDSINILVTK.[D]		1	1	1	39	P0001	P0001 [179-193]		0	1645.9	High	High	5.21
	FALSE	High	[R].DLSQLSDSINILVTKDTIK.[F]		1	1	1	12	P0001	P0001 [179-197]		1	2103.15	High	High	5.45
	FALSE	High	[R].DRVSEYSLK.[L]		1	1	1	34	P0001	P0001 [138-146]		1	1096.56	High	High	3.46
	FALSE	High	[K].DTIKFAAEGDIGSGSIVVKPFTDLDHPESSIK.[V]		1	1	1	3	P0001	P0001 [194-225]		1	3373.72	High	High	5.3
	FALSE	High	[K].FAAEGDIGSGSIVVKPFTDLDHPESSIK.[V]		1	1	1	118	P0001	P0001 [198-225]		0	2916.46	High	High	9.37
	FALSE	High	[K].FAAEGDIGSGSIVVKPFTDLDHPESSIKVTIEKPVDLR.[F]		1	1	1	1	P0001	P0001 [198-235]		1	4067.13	High	High	4.47
	FALSE	High	[R].FGAKYLNDIIK.[G]		1	1	1	9	P0001	P0001 [236-246]		1	1281.72	High	High	3.99
	FALSE	High	[K].FTEAGLFK.[R]		1	1	1	31	P0001	P0001 [35-42]		0	912.483	High	High	3.86
	FALSE	High	[K].FTEAGLFKR.[I]		1	1	1	47	P0001	P0001 [35-43]		1	1068.58	High	High	3.65
	FALSE	High	[K].FTEAGLFKRIIDSFR.[D]		1	1	1	3	P0001	P0001 [35-49]		2	1799.98	High	High	3.03
	FALSE	High	[K].GIAAQAVDDSR.[V]		1	1	1	64	P0001	P0001 [63-73]		0	1102.55	High	High	3.67
	FALSE	High	[R].GSHYPYDVPDYAMLEAK.[F]		1	1	1	27	P0001	P0001 [18-34]		0	1955.88	High	High	5.02
	FALSE	High	[R].GSHYPYDVPDYAMLEAKFTEAGLFK.[R]		1	1	1	2	P0001	P0001 [18-42]		1	2849.35	High	High	6.67
	FALSE	High	[R].GSHYPYDVPDYAMLEAKFTEAGLFKR.[I]		1	1	1	1	P0001	P0001 [18-43]		2	3005.45	High	High	1.13
	FALSE	High	[K].GSSLSDTITIK.[L]		1	1	1	151	P0001	P0001 [247-257]		0	1121.6	High	High	4.41
	FALSE	High	[R].IIDSFR.[D]		1	1	1	29	P0001	P0001 [44-49]		0	750.414	High	High	2.28
	FALSE	High	[K].LMEIETDFLEISDMK.[Y]		1	1	1	7	P0001	P0001 [147-161]		0	1813.86	High	High	3.48
	FALSE	High	[K].LMEIETDFLEISDMKYESYITMPSADFAK.[T]		1	1	1	1	P0001	P0001 [147-175]		1	3417.58	High	High	2.12
	FALSE	High	[K].LSEEAPALFQFDISSGNLQFYLAPK.[F]		1	1	1	3	P0001	P0001 [258-282]		0	2785.41	High	High	4.74
	FALSE	High	[K].RDRVSEYSLK.[L]		1	1	1	1	P0001	P0001 [137-146]		2	1252.66	High	High	2.46
	FALSE	High	[K].RIIDSFR.[D]		1	1	1	5	P0001	P0001 [43-49]		1	906.516	High	High	3.1
	FALSE	High	[K].TVRDLSQLSDSINILVTK.[D]		1	1	1	8	P0001	P0001 [176-193]		1	2002.12	High	High	6.3
	FALSE	High	[K].TVRDLSQLSDSINILVTKDTIK.[F]		1	1	1	2	P0001	P0001 [176-197]		2	2459.37	High	High	6.24
	FALSE	High	[R].VLLVSLSINVEAFEEFR.[A]		1	1	1	2	P0001	P0001 [74-90]		0	1965.07	High	High	2.93
	FALSE	High	[R].VLLVSLSINVEAFEEFRADR.[N]		1	1	1	1	P0001	P0001 [74-93]		1	2307.23	High	High	2.08
	FALSE	High	[R].VSEYSLK.[L]		1	1	1	9	P0001	P0001 [140-146]		0	825.435	High	High	2.52
	FALSE	High	[K].VTIEKPVDLR.[F]		1	1	1	60	P0001	P0001 [226-235]		0	1169.69	High	High	3.79
	FALSE	High	[K].VTIEKPVDLRFGAK.[Y]		1	1	1	7	P0001	P0001 [226-239]		1	1572.91	High	High	4.77
	FALSE	High	[K].VTIEKPVDLRFGAKYLNDIIK.[G]		1	1	1	2	P0001	P0001 [226-246]		2	2432.39	High	High	3.12
	FALSE	High	[K].YESYITMPSADFAK.[T]		1	1	1	4	P0001	P0001 [162-175]		0	1622.74	High	High	3.81
	FALSE	High	[K].YLNDIIK.[G]		1	1	1	36	P0001	P0001 [240-246]		0	878.498	High	High	3
	FALSE	High	[K].YLNDIIKGSSLSDTITIK.[L]		1	1	1	4	P0001	P0001 [240-257]		1	1981.09	High	High	4.87
FALSE	High	Master Protein	P0002	PK1 GN=kl.His-Ubi PE=1 SV=3	0	98	23	33	802	22	96	10.7	8.56	2282.31	23	High	1	Acetyl [N-Term]
	Checked	Confidence	Annotated Sequence	Modifications	# Protein Groups	# Proteins	# Isoforms	# PSMs	Master Protein Accessions	Positions in Master Proteins	Modifications in Master Proteins	# Missed Cleavages	Theo. MH+ [Da]	Found in Sample: F5: Sample	Confidence (by Search Engine): Sequest HT	XCorr (by Search Engine): Sequest HT
	FALSE	High	[R].TLSDYNIQK.[E]	1xUb [K9]	1	1	1	1	P0002	P0002 [75-83]		0	1195.6	High	High	0.87
	FALSE	High	[R].TLSDYNIQKESTLHLVLR.[L]	1xUb [K9]	1	1	1	8	P0002	P0002 [75-92]		1	2244.2	High	High	5.15
	FALSE	High	[R].TLSDYNIQKESTLHLVLRLR.[G]	1xUb [K9]	1	1	1	19	P0002	P0002 [75-94]		2	2513.38	High	High	2.59
	FALSE	High	[R].LIFAGKQLEDGR.[T]	1xUb [K6]	1	1	1	6	P0002	P0002 [63-74]		1	1460.79	High	High	3.28
	FALSE	High	[K].TLTGKTITLEVESSDTIDNVK.[S]	1xUb [K5]	1	1	1	51	P0002	P0002 [27-47]		1	2378.23	High	High	5.92
	FALSE	High	[K].TLTGKTITLEVESSDTIDNVKSK.[I]	1xUb [K5]	1	1	1	2	P0002	P0002 [27-49]		2	2593.36	High	High	4.19
	FALSE	High	[K].IQDKEGIPPDQQR.[L]	1xUb [K4]	1	1	1	3	P0002	P0002 [50-62]		1	1637.82	High	High	3.54
	FALSE	High	[K].IQDKEGIPPDQQRLIFAGK.[Q]	1xUb [K19]	1	1	1	1	P0002	P0002 [50-68]		2	2267.21	High	High	1.45
	FALSE	High	[K].QLEDGRTLSDYNIQK.[E]	1xUb [K15]	1	1	1	2	P0002	P0002 [69-83]		1	1893.93	High	High	1.66
	FALSE	High	[R].GSHMQIFVKTLTGK.[T]	1xOxidation [M4]; 2xUb [K9; K14]	1	1	1	1	P0002	P0002 [18-31]		1	1790.92	High	High	1.05
	FALSE	High	[-].MGSSHHHHHHSSGLVPR.[G]	1xOxidation [M1]	2	2	1	1	P0002; P0001	P0002 [1-17]; P0001 [1-17]		0	1915.88	High	High	0.84
	FALSE	High	[-].MGSSHHHHHHSSGLVPR.[G]	1xAcetyl [N-Term]	2	2	1	1	P0002; P0001	P0002 [1-17]; P0001 [1-17]	P0002 1xAcetyl [N-Term]; P0001 1xAcetyl [N-Term]	0	1941.9	High	High	1.29
	FALSE	High	[K].EGIPPDQQR.[L]		1	1	1	56	P0002	P0002 [54-62]		0	1039.52	High	High	2.54
	FALSE	High	[K].EGIPPDQQRLIFAGK.[Q]		1	1	1	2	P0002	P0002 [54-68]		1	1668.91	High	High	3.67
	FALSE	High	[K].EGIPPDQQRLIFAGKQLEDGR.[T]		1	1	1	1	P0002	P0002 [54-74]		2	2367.24	High	High	1.02
	FALSE	High	[K].ESTLHLVLR.[L]		1	1	1	107	P0002	P0002 [84-92]		0	1067.62	High	High	3.28
	FALSE	High	[R].GSHMQIFVK.[T]		1	1	1	1	P0002	P0002 [18-26]		0	1046.55	High	High	1.11
	FALSE	High	[R].LIFAGK.[Q]		1	1	1	2	P0002	P0002 [63-68]		0	648.408	High	High	1.94
	FALSE	High	[R].LIFAGKQLEDGR.[T]		1	1	1	11	P0002	P0002 [63-74]		1	1346.74	High	High	4.07
	FALSE	High	[R].LIFAGKQLEDGRTLSDYNIQK.[E]		1	1	1	3	P0002	P0002 [63-83]		2	2409.28	High	High	1.5
	FALSE	High	[K].IQDKEGIPPDQQR.[L]		1	1	1	104	P0002	P0002 [50-62]		1	1523.78	High	High	4.54
	FALSE	High	[K].IQDKEGIPPDQQRLIFAGK.[Q]		1	1	1	5	P0002	P0002 [50-68]		2	2153.17	High	High	5.71
	FALSE	High	[K].QLEDGR.[T]		1	1	1	1	P0002	P0002 [69-74]		0	717.353	High	High	1.26
	FALSE	High	[K].QLEDGRTLSDYNIQK.[E]		1	1	1	18	P0002	P0002 [69-83]		1	1779.89	High	High	4.05
	FALSE	High	[K].QLEDGRTLSDYNIQKESTLHLVLR.[L]		1	1	1	8	P0002	P0002 [69-92]		2	2828.49	High	High	6.84
	FALSE	High	[K].SKIQDKEGIPPDQQR.[L]		1	1	1	94	P0002	P0002 [48-62]		2	1738.91	High	High	5.18
	FALSE	High	[R].TLSDYNIQK.[E]		1	1	1	74	P0002	P0002 [75-83]		0	1081.55	High	High	3.61
	FALSE	High	[R].TLSDYNIQKESTLHLVLR.[L]		1	1	1	25	P0002	P0002 [75-92]		1	2130.16	High	High	6.44
	FALSE	High	[R].TLSDYNIQKESTLHLVLRLR.[G]		1	1	1	8	P0002	P0002 [75-94]		2	2399.34	High	High	4.73
	FALSE	High	[K].TLTGKTITLEVESSDTIDNVK.[S]		1	1	1	20	P0002	P0002 [27-47]		1	2264.19	High	High	5.68
	FALSE	High	[K].TLTGKTITLEVESSDTIDNVKSK.[I]		1	1	1	2	P0002	P0002 [27-49]		2	2479.31	High	High	2.26
	FALSE	High	[K].TITLEVESSDTIDNVK.[S]		1	1	1	153	P0002	P0002 [32-47]		0	1763.89	High	High	5.01
	FALSE	High	[K].TITLEVESSDTIDNVKSK.[I]		1	1	1	11	P0002	P0002 [32-49]		1	1979.02	High	High	3.98

## Sheet: DNA-PCNA with Mms2
Checked	Master	Accession	Description	Coverage [%]	# Peptides	# Isoforms	# PSMs	# Unique Peptides	# AAs	MW [kDa]	calc. pI	Score Sequest HT: Sequest HT	# Peptides (by Search Engine): Sequest HT	Found in Sample: F4: Sample	# Protein Groups	Modifications
FALSE	Master Protein	P0002	PK1 GN=kl.His-Ubi PE=1 SV=3	81	11	13	397	10	96	10.7	8.56	673.39	11	High	1
	Checked	Confidence	Annotated Sequence	Modifications	# Protein Groups	# Proteins	# Isoforms	# PSMs	Master Protein Accessions	Positions in Master Proteins	Modifications in Master Proteins	# Missed Cleavages	Theo. MH+ [Da]	Found in Sample: F4: Sample	Confidence (by Search Engine): Sequest HT	XCorr (by Search Engine): Sequest HT
	FALSE	High	[R].TLSDYNIQKESTLHLVLR.[L]	1xUb [K9]	1	1	1	4	P0002	P0002 [75-92]		1	2244.2	High	High	5.82
	FALSE	High	[R].LIFAGKQLEDGR.[T]	1xUb [K6]	1	1	1	2	P0002	P0002 [63-74]		1	1460.79	High	High	3.15
	FALSE	High	[-].MGSSHHHHHHSSGLVPR.[G]	1xOxidation [M1]	2	2	1	1	P0002; P0001	P0002 [1-17]; P0001 [1-17]		0	1915.88	High	High	1.27
	FALSE	High	[K].EGIPPDQQR.[L]		1	1	1	19	P0002	P0002 [54-62]		0	1039.52	High	High	1.98
	FALSE	High	[K].ESTLHLVLR.[L]		1	1	1	49	P0002	P0002 [84-92]		0	1067.62	High	High	2.74
	FALSE	High	[R].LIFAGK.[Q]		1	1	1	1	P0002	P0002 [63-68]		0	648.408	High	High	1.31
	FALSE	High	[R].LIFAGKQLEDGR.[T]		1	1	1	5	P0002	P0002 [63-74]		1	1346.74	High	High	3.17
	FALSE	High	[K].IQDKEGIPPDQQR.[L]		1	1	1	63	P0002	P0002 [50-62]		1	1523.78	High	High	4.1
	FALSE	High	[K].QLEDGRTLSDYNIQK.[E]		1	1	1	3	P0002	P0002 [69-83]		1	1779.89	High	High	3.22
	FALSE	High	[K].SKIQDKEGIPPDQQR.[L]		1	1	1	63	P0002	P0002 [48-62]		2	1738.91	High	High	4.6
	FALSE	High	[R].TLSDYNIQK.[E]		1	1	1	47	P0002	P0002 [75-83]		0	1081.55	High	High	1.84
	FALSE	High	[R].TLSDYNIQKESTLHLVLR.[L]		1	1	1	7	P0002	P0002 [75-92]		1	2130.16	High	High	6.67
	FALSE	High	[K].TITLEVESSDTIDNVK.[S]		1	1	1	133	P0002	P0002 [32-47]		0	1763.89	High	High	4.54
FALSE	Master Protein	P0001	PK1 GN=kl.His-HA-PCNA PE=1 SV=3	64	20	25	79	19	287	32	4.87	176.31	20	High	1
	Checked	Confidence	Annotated Sequence	Modifications	# Protein Groups	# Proteins	# Isoforms	# PSMs	Master Protein Accessions	Positions in Master Proteins	Modifications in Master Proteins	# Missed Cleavages	Theo. MH+ [Da]	Found in Sample: F4: Sample	Confidence (by Search Engine): Sequest HT	XCorr (by Search Engine): Sequest HT
	FALSE	High	[R].IIDSFRDCVQLINFNCSEKGIAAQAVDDSR.[V]	2xCarbamidomethyl [C8; C16]; 1xUb [K19]	1	1	1	2	P0001	P0001 [44-73]		2	3555.7	High	High	1.06
	FALSE	High	[R].IIDSFRDCVQLINFNCSEK.[G]	2xCarbamidomethyl [C8; C16]	1	1	1	1	P0001	P0001 [44-62]		1	2358.12	High	High	4.98
	FALSE	High	[R].DCVQLINFNCSEK.[G]	2xCarbamidomethyl [C2; C10]	1	1	1	1	P0001	P0001 [50-62]		0	1626.73	High	High	3.18
	FALSE	High	[R].DLSQLSDSINILVTKDTIK.[F]	1xUb [K]	1	1	2	2	P0001	P0001 [179-197]		1	2217.2	High	High	1.03
	FALSE	High	[K].VTIEKPVDLR.[F]	1xUb [K5]	1	1	1	1	P0001	P0001 [226-235]		0	1283.73	High	High	1.54
	FALSE	High	[K].YESYITMPSADFAK.[T]	1xOxidation [M7]	1	1	1	2	P0001	P0001 [162-175]		0	1638.74	High	High	2.99
	FALSE	High	[-].MGSSHHHHHHSSGLVPR.[G]	1xOxidation [M1]	2	2	1	1	P0002; P0001	P0002 [1-17]; P0001 [1-17]		0	1915.88	High	High	1.27
	FALSE	High	[R].GSHYPYDVPDYAMLEAK.[F]	1xOxidation [M13]	1	1	1	6	P0001	P0001 [18-34]		0	1971.88	High	High	3.91
	FALSE	High	[R].NVVLGCDLTNLSK.[I]	1xCarbamidomethyl [C6]; 1xUb [K13]	1	1	1	1	P0001	P0001 [94-106]		0	1546.79	High	High	0.73
	FALSE	High	[R].NVVLGCDLTNLSK.[I]	1xCarbamidomethyl [C6]	1	1	1	2	P0001	P0001 [94-106]		0	1432.75	High	High	2.93
	FALSE	High	[R].DLSQLSDSINILVTK.[D]		1	1	1	4	P0001	P0001 [179-193]		0	1645.9	High	High	3.38
	FALSE	High	[R].DRVSEYSLK.[L]		1	1	1	3	P0001	P0001 [138-146]		1	1096.56	High	High	2.93
	FALSE	High	[K].FAAEGDIGSGSIVVKPFTDLDHPESSIK.[V]		1	1	1	8	P0001	P0001 [198-225]		0	2916.46	High	High	7.78
	FALSE	High	[K].FTEAGLFK.[R]		1	1	1	3	P0001	P0001 [35-42]		0	912.483	High	High	1.95
	FALSE	High	[K].FTEAGLFKR.[I]		1	1	1	4	P0001	P0001 [35-43]		1	1068.58	High	High	3.07
	FALSE	High	[K].GIAAQAVDDSR.[V]		1	1	1	14	P0001	P0001 [63-73]		0	1102.55	High	High	3.42
	FALSE	High	[R].GSHYPYDVPDYAMLEAK.[F]		1	1	1	4	P0001	P0001 [18-34]		0	1955.88	High	High	4.5
	FALSE	High	[K].GSSLSDTITIK.[L]		1	1	1	3	P0001	P0001 [247-257]		0	1121.6	High	High	2.37
	FALSE	High	[R].IIDSFR.[D]		1	1	1	2	P0001	P0001 [44-49]		0	750.414	High	High	1.66
	FALSE	High	[K].RIIDSFR.[D]		1	1	1	1	P0001	P0001 [43-49]		1	906.516	High	High	2.33
	FALSE	High	[R].VSEYSLK.[L]		1	1	1	1	P0001	P0001 [140-146]		0	825.435	High	High	1.87
	FALSE	High	[K].VTIEKPVDLR.[F]		1	1	1	6	P0001	P0001 [226-235]		0	1169.69	High	High	2.88
	FALSE	High	[K].YESYITMPSADFAK.[T]		1	1	1	1	P0001	P0001 [162-175]		0	1622.74	High	High	3.62
	FALSE	High	[K].YLNDIIK.[G]		1	1	1	6	P0001	P0001 [240-246]		0	878.498	High	High	2.26
