# Supplementary material for: Rad5 and Ubc4 directly ubiquitinate PCNA at Lys164 in vitro
Source: J Biol Chem. 2025 Jan 16;301(3):108192. doi: 10.1016/j.jbc.2025.108192 (PMC11871451; doi:10.1016/j.jbc.2025.108192)
Supplement: Round 2 [file mmc2.xlsx]

## Sheet: Free PCNA with WT Ub
Checked	Protein FDR Confidence: Sequest HT	Master	Accession	Description	Exp. q-value: Sequest HT	Coverage [%]	# Peptides	# Isoforms	# PSMs	# Unique Peptides	# AAs	MW [kDa]	calc. pI	Score Sequest HT: Sequest HT	# Peptides (by Search Engine): Sequest HT	Found in Sample: F3: Sample	# Protein Groups	Modifications
FALSE	High	Master Protein	P0001	PK1 GN=kl.His-HA-PCNA 6KR PE=1 SV=3	0	74	26	37	809	25	288	32.3	4.87	1175.37	26	High	1
	Checked	Confidence	Annotated Sequence	Modifications	# Protein Groups	# Proteins	# Isoforms	# PSMs	Master Protein Accessions	Positions in Master Proteins	Modifications in Master Proteins	# Missed Cleavages	Theo. MH+ [Da]	Found in Sample: F3: Sample	Confidence (by Search Engine): Sequest HT	XCorr (by Search Engine): Sequest HT
	FALSE	High	[R].GSHMYPYDVPDYAMLEAK.[F]	2xOxidation [M4; M14]	1	1	1	41	P0001	P0001 [18-35]		0	2118.91	High	High	3.78
	FALSE	High	[K].LMEIETDFLEISDMR.[Y]	2xOxidation [M2; M14]	1	1	1	1	P0001	P0001 [148-162]		0	1873.86	High	High	2.44
	FALSE	High	[R].IIDSFRDCVQLINFNCSER.[G]	2xCarbamidomethyl [C8; C16]	1	1	1	5	P0001	P0001 [45-63]		1	2386.13	High	High	5.45
	FALSE	High	[R].DCVQLINFNCSER.[G]	2xCarbamidomethyl [C2; C10]	1	1	1	37	P0001	P0001 [51-63]		0	1654.73	High	High	4.07
	FALSE	High	[K].TVRDLSQLSDSINILVTRDTIK.[F]	1xUb [K22]	1	1	1	1	P0001	P0001 [177-198]		2	2601.42	High	High	0.79
	FALSE	High	[R].GSHMYPYDVPDYAMLEAK.[F]	1xUb [K18]	1	1	1	1	P0001	P0001 [18-35]		0	2200.97	High	High	0.63
	FALSE	High	[R].YESYITMPSADFAKTVR.[D]	1xUb [K14]	1	1	1	1	P0001	P0001 [163-179]		1	2093	High	High	2.59
	FALSE	High	[R].GSHMYPYDVPDYAMLEAK.[F]	1xOxidation [M]	1	1	2	53	P0001	P0001 [18-35]		0	2102.92	High	High	4.22
	FALSE	High	[R].YESYITMPSADFAK.[T]	1xOxidation [M7]	1	1	1	39	P0001	P0001 [163-176]		0	1638.74	High	High	3.31
	FALSE	High	[R].YESYITMPSADFAKTVR.[D]	1xOxidation [M7]	1	1	1	1	P0001	P0001 [163-179]		1	1994.95	High	High	3.28
	FALSE	High	[K].LMEIETDFLEISDMR.[Y]	1xOxidation [M2]	1	1	1	3	P0001	P0001 [148-162]		0	1857.86	High	High	3.82
	FALSE	High	[-].MGSSHHHHHHSSGLVPR.[G]	1xOxidation [M1]	2	2	1	1	P0001; P0002	P0001 [1-17]; P0002 [1-17]		0	1915.88	High	High	2.01
	FALSE	High	[R].ADRNVVLGCDLTNLSK.[I]	1xCarbamidomethyl [C9]	1	1	1	16	P0001	P0001 [92-107]		1	1774.91	High	High	4.56
	FALSE	High	[R].NVVLGCDLTNLSK.[I]	1xCarbamidomethyl [C6]; 1xUb [K13]	1	1	1	1	P0001	P0001 [95-107]		0	1546.79	High	High	0.77
	FALSE	High	[R].NVVLGCDLTNLSKILR.[C]	1xCarbamidomethyl [C6]; 1xUb [K13]	1	1	1	2	P0001	P0001 [95-110]		1	1929.06	High	High	0.96
	FALSE	High	[R].NVVLGCDLTNLSK.[I]	1xCarbamidomethyl [C6]	1	1	1	53	P0001	P0001 [95-107]		0	1432.75	High	High	3.4
	FALSE	High	[R].NVVLGCDLTNLSKILR.[C]	1xCarbamidomethyl [C6]	1	1	1	3	P0001	P0001 [95-110]		1	1815.02	High	High	3.59
	FALSE	High	[R].DLSQLSDSINILVTR.[D]		1	1	1	5	P0001	P0001 [180-194]		0	1673.91	High	High	3.69
	FALSE	High	[R].DRVSEYSLK.[L]		1	1	1	19	P0001	P0001 [139-147]		1	1096.56	High	High	2.78
	FALSE	High	[K].FAAEGDIGSGSIVVKPFTDLDHPESSIK.[V]		1	1	1	22	P0001	P0001 [199-226]		0	2916.46	High	High	5.81
	FALSE	High	[R].FGARYLNDIIR.[G]		1	1	1	1	P0001	P0001 [237-247]		1	1337.73	High	High	0.51
	FALSE	High	[K].FTEAGLFK.[R]		1	1	1	60	P0001	P0001 [36-43]		0	912.483	High	High	2.48
	FALSE	High	[K].FTEAGLFKR.[I]		1	1	1	58	P0001	P0001 [36-44]		1	1068.58	High	High	3
	FALSE	High	[K].FTEAGLFKRIIDSFR.[D]		1	1	1	2	P0001	P0001 [36-50]		2	1799.98	High	High	1.61
	FALSE	High	[R].GIAAQAVDDSR.[V]		1	1	1	71	P0001	P0001 [64-74]		0	1102.55	High	High	3.43
	FALSE	High	[R].GSHMYPYDVPDYAMLEAK.[F]		1	1	1	41	P0001	P0001 [18-35]		0	2086.92	High	High	4.47
	FALSE	High	[R].GSSLSDTITIK.[L]		1	1	1	60	P0001	P0001 [248-258]		0	1121.6	High	High	2.22
	FALSE	High	[R].IIDSFR.[D]		1	1	1	24	P0001	P0001 [45-50]		0	750.414	High	High	1.73
	FALSE	High	[K].LMEIETDFLEISDMR.[Y]		1	1	1	1	P0001	P0001 [148-162]		0	1841.87	High	High	0.8
	FALSE	High	[K].RIIDSFR.[D]		1	1	1	4	P0001	P0001 [44-50]		1	906.516	High	High	2.26
	FALSE	High	[R].VSEYSLK.[L]		1	1	1	21	P0001	P0001 [141-147]		0	825.435	High	High	2
	FALSE	High	[K].VTIERPVDLR.[F]		1	1	1	57	P0001	P0001 [227-236]		0	1197.69	High	High	2.81
	FALSE	High	[K].VTIERPVDLRFGAR.[Y]		1	1	1	2	P0001	P0001 [227-240]		1	1628.92	High	High	2.56
	FALSE	High	[R].YESYITMPSADFAK.[T]		1	1	1	47	P0001	P0001 [163-176]		0	1622.74	High	High	3.31
	FALSE	High	[R].YESYITMPSADFAKTVR.[D]		1	1	1	2	P0001	P0001 [163-179]		1	1978.96	High	High	3.63
	FALSE	High	[R].YLNDIIR.[G]		1	1	1	53	P0001	P0001 [241-247]		0	906.504	High	High	2.03
FALSE	High	Master Protein	P0002	PK1 GN=kl.His-Ubi WT PE=1 SV=3	0	89	17	23	459	16	96	10.7	8.56	638.84	17	High	1
	Checked	Confidence	Annotated Sequence	Modifications	# Protein Groups	# Proteins	# Isoforms	# PSMs	Master Protein Accessions	Positions in Master Proteins	Modifications in Master Proteins	# Missed Cleavages	Theo. MH+ [Da]	Found in Sample: F3: Sample	Confidence (by Search Engine): Sequest HT	XCorr (by Search Engine): Sequest HT
	FALSE	High	[K].SKIQDK.[E]	2xUb [K2; K6]	1	1	1	1	P0002	P0002 [48-53]		1	946.495	High	High	0.77
	FALSE	High	[R].TLSDYNIQK.[E]	1xUb [K9]	1	1	1	1	P0002	P0002 [75-83]		0	1195.6	High	High	0.57
	FALSE	High	[R].TLSDYNIQKESTLHLVLR.[L]	1xUb [K9]	1	1	1	8	P0002	P0002 [75-92]		1	2244.2	High	High	4.61
	FALSE	High	[R].TLSDYNIQKESTLHLVLRLR.[G]	1xUb [K9]	1	1	1	6	P0002	P0002 [75-94]		2	2513.38	High	High	2.55
	FALSE	High	[R].LIFAGKQLEDGR.[T]	1xUb [K6]	1	1	1	24	P0002	P0002 [63-74]		1	1460.79	High	High	2.81
	FALSE	High	[R].LIFAGKQLEDGRTLSDYNIQK.[E]	1xUb [K6]	1	1	1	2	P0002	P0002 [63-83]		2	2523.32	High	High	3.76
	FALSE	High	[K].TLTGKTITLEVESSDTIDNVK.[S]	1xUb [K5]	1	1	1	4	P0002	P0002 [27-47]		1	2378.23	High	High	3.53
	FALSE	High	[K].IQDKEGIPPDQQR.[L]	1xUb [K4]	1	1	1	7	P0002	P0002 [50-62]		1	1637.82	High	High	2.76
	FALSE	High	[K].QLEDGRTLSDYNIQK.[E]	1xUb [K15]	1	1	1	1	P0002	P0002 [69-83]		1	1893.93	High	High	0.57
	FALSE	High	[-].MGSSHHHHHHSSGLVPR.[G]	1xOxidation [M1]	2	2	1	1	P0001; P0002	P0001 [1-17]; P0002 [1-17]		0	1915.88	High	High	2.01
	FALSE	High	[K].EGIPPDQQR.[L]		1	1	1	31	P0002	P0002 [54-62]		0	1039.52	High	High	2.09
	FALSE	High	[K].ESTLHLVLR.[L]		1	1	1	87	P0002	P0002 [84-92]		0	1067.62	High	High	2.66
	FALSE	High	[R].LIFAGK.[Q]		1	1	1	3	P0002	P0002 [63-68]		0	648.408	High	High	1.19
	FALSE	High	[R].LIFAGKQLEDGR.[T]		1	1	1	4	P0002	P0002 [63-74]		1	1346.74	High	High	2.78
	FALSE	High	[K].IQDKEGIPPDQQR.[L]		1	1	1	119	P0002	P0002 [50-62]		1	1523.78	High	High	3.61
	FALSE	High	[K].QLEDGRTLSDYNIQK.[E]		1	1	1	5	P0002	P0002 [69-83]		1	1779.89	High	High	3.16
	FALSE	High	[K].QLEDGRTLSDYNIQKESTLHLVLR.[L]		1	1	1	1	P0002	P0002 [69-92]		2	2828.49	High	High	3.55
	FALSE	High	[K].SKIQDKEGIPPDQQR.[L]		1	1	1	32	P0002	P0002 [48-62]		2	1738.91	High	High	4.42
	FALSE	High	[R].TLSDYNIQK.[E]		1	1	1	67	P0002	P0002 [75-83]		0	1081.55	High	High	2.26
	FALSE	High	[R].TLSDYNIQKESTLHLVLR.[L]		1	1	1	9	P0002	P0002 [75-92]		1	2130.16	High	High	4.42
	FALSE	High	[K].TLTGKTITLEVESSDTIDNVK.[S]		1	1	1	1	P0002	P0002 [27-47]		1	2264.19	High	High	2.93
	FALSE	High	[K].TITLEVESSDTIDNVK.[S]		1	1	1	43	P0002	P0002 [32-47]		0	1763.89	High	High	4.46
	FALSE	High	[K].TITLEVESSDTIDNVKSK.[I]		1	1	1	2	P0002	P0002 [32-49]		1	1979.02	High	High	2.12

## Sheet: DNA-PCNA with WT Ub
Checked	Protein FDR Confidence: Sequest HT	Master	Accession	Description	Exp. q-value: Sequest HT	Coverage [%]	# Peptides	# Isoforms	# PSMs	# Unique Peptides	# AAs	MW [kDa]	calc. pI	Score Sequest HT: Sequest HT	# Peptides (by Search Engine): Sequest HT	Found in Sample: F1: Sample	# Protein Groups	Modifications
FALSE	High	Master Protein	P0002	PK1 GN=kl.His-Ubi WT PE=1 SV=3	0	71	13	18	292	13	96	10.7	8.56	800.1	13	High	1
	Checked	Confidence	Annotated Sequence	Modifications	# Protein Groups	# Proteins	# Isoforms	# PSMs	Master Protein Accessions	Positions in Master Proteins	Modifications in Master Proteins	# Missed Cleavages	Theo. MH+ [Da]	Found in Sample: F1: Sample	Confidence (by Search Engine): Sequest HT	XCorr (by Search Engine): Sequest HT
	FALSE	High	[R].TLSDYNIQKESTLHLVLR.[L]	1xUb [K9]	1	1	1	4	P0002	P0002 [75-92]		1	2244.2	High	High	6.22
	FALSE	High	[R].TLSDYNIQKESTLHLVLRLR.[G]	1xUb [K9]	1	1	1	5	P0002	P0002 [75-94]		2	2513.38	High	High	2.96
	FALSE	High	[R].LIFAGKQLEDGR.[T]	1xUb [K6]	1	1	1	4	P0002	P0002 [63-74]		1	1460.79	High	High	3.32
	FALSE	High	[K].TLTGKTITLEVESSDTIDNVK.[S]	1xUb [K5]	1	1	1	3	P0002	P0002 [27-47]		1	2378.23	High	High	6.42
	FALSE	High	[K].IQDKEGIPPDQQR.[L]	1xUb [K4]	1	1	1	1	P0002	P0002 [50-62]		1	1637.82	High	High	1.39
	FALSE	High	[K].EGIPPDQQR.[L]		1	1	1	43	P0002	P0002 [54-62]		0	1039.52	High	High	2.52
	FALSE	High	[K].ESTLHLVLR.[L]		1	1	1	19	P0002	P0002 [84-92]		0	1067.62	High	High	2.76
	FALSE	High	[R].LIFAGK.[Q]		1	1	1	1	P0002	P0002 [63-68]		0	648.408	High	High	2.07
	FALSE	High	[R].LIFAGKQLEDGR.[T]		1	1	1	2	P0002	P0002 [63-74]		1	1346.74	High	High	3.73
	FALSE	High	[K].IQDKEGIPPDQQR.[L]		1	1	1	95	P0002	P0002 [50-62]		1	1523.78	High	High	4.62
	FALSE	High	[K].QLEDGRTLSDYNIQK.[E]		1	1	1	2	P0002	P0002 [69-83]		1	1779.89	High	High	3.52
	FALSE	High	[K].QLEDGRTLSDYNIQKESTLHLVLR.[L]		1	1	1	3	P0002	P0002 [69-92]		2	2828.49	High	High	6.69
	FALSE	High	[K].SKIQDKEGIPPDQQR.[L]		1	1	1	42	P0002	P0002 [48-62]		2	1738.91	High	High	5.28
	FALSE	High	[R].TLSDYNIQK.[E]		1	1	1	24	P0002	P0002 [75-83]		0	1081.55	High	High	2.64
	FALSE	High	[R].TLSDYNIQKESTLHLVLR.[L]		1	1	1	9	P0002	P0002 [75-92]		1	2130.16	High	High	6.32
	FALSE	High	[R].TLSDYNIQKESTLHLVLRLR.[G]		1	1	1	1	P0002	P0002 [75-94]		2	2399.34	High	High	1.99
	FALSE	High	[K].TLTGKTITLEVESSDTIDNVK.[S]		1	1	1	3	P0002	P0002 [27-47]		1	2264.19	High	High	5.72
	FALSE	High	[K].TITLEVESSDTIDNVK.[S]		1	1	1	31	P0002	P0002 [32-47]		0	1763.89	High	High	4.91
FALSE	High	Master Protein	P0001	PK1 GN=kl.His-HA-PCNA 6KR PE=1 SV=3	0	67	22	30	136	22	288	32.3	4.87	357.62	22	High	1
	Checked	Confidence	Annotated Sequence	Modifications	# Protein Groups	# Proteins	# Isoforms	# PSMs	Master Protein Accessions	Positions in Master Proteins	Modifications in Master Proteins	# Missed Cleavages	Theo. MH+ [Da]	Found in Sample: F1: Sample	Confidence (by Search Engine): Sequest HT	XCorr (by Search Engine): Sequest HT
	FALSE	High	[R].GSHMYPYDVPDYAMLEAK.[F]	2xOxidation [M4; M14]	1	1	1	6	P0001	P0001 [18-35]		0	2118.91	High	High	4.05
	FALSE	High	[R].IIDSFRDCVQLINFNCSER.[G]	2xCarbamidomethyl [C8; C16]	1	1	1	3	P0001	P0001 [45-63]		1	2386.13	High	High	6.5
	FALSE	High	[R].DCVQLINFNCSER.[G]	2xCarbamidomethyl [C2; C10]	1	1	1	8	P0001	P0001 [51-63]		0	1654.73	High	High	4.64
	FALSE	High	[K].FAAEGDIGSGSIVVKPFTDLDHPESSIK.[V]	1xUb [K15]	1	1	1	2	P0001	P0001 [199-226]		0	3030.51	High	High	4.85
	FALSE	High	[R].YESYITMPSADFAKTVR.[D]	1xUb [K14]	1	1	1	3	P0001	P0001 [163-179]		1	2093	High	High	4.6
	FALSE	High	[R].GSHMYPYDVPDYAMLEAK.[F]	1xOxidation [M]	1	1	2	12	P0001	P0001 [18-35]		0	2102.92	High	High	4.64
	FALSE	High	[R].YESYITMPSADFAK.[T]	1xOxidation [M7]	1	1	1	7	P0001	P0001 [163-176]		0	1638.74	High	High	3.78
	FALSE	High	[K].LMEIETDFLEISDMR.[Y]	1xOxidation [M2]	1	1	1	4	P0001	P0001 [148-162]		0	1857.86	High	High	4.11
	FALSE	High	[R].ADRNVVLGCDLTNLSK.[I]	1xCarbamidomethyl [C9]	1	1	1	4	P0001	P0001 [92-107]		1	1774.91	High	High	5.4
	FALSE	High	[R].NVVLGCDLTNLSK.[I]	1xCarbamidomethyl [C6]; 1xUb [K13]	1	1	1	1	P0001	P0001 [95-107]		0	1546.79	High	High	1.18
	FALSE	High	[R].NVVLGCDLTNLSKILR.[C]	1xCarbamidomethyl [C6]; 1xUb [K13]	1	1	1	1	P0001	P0001 [95-110]		1	1929.06	High	High	2.28
	FALSE	High	[R].NVVLGCDLTNLSK.[I]	1xCarbamidomethyl [C6]	1	1	1	12	P0001	P0001 [95-107]		0	1432.75	High	High	3.57
	FALSE	High	[R].DLSQLSDSINILVTR.[D]		1	1	1	2	P0001	P0001 [180-194]		0	1673.91	High	High	5.07
	FALSE	High	[R].DRVSEYSLK.[L]		1	1	1	3	P0001	P0001 [139-147]		1	1096.56	High	High	3.09
	FALSE	High	[K].FAAEGDIGSGSIVVKPFTDLDHPESSIK.[V]		1	1	1	8	P0001	P0001 [199-226]		0	2916.46	High	High	7.69
	FALSE	High	[K].FTEAGLFK.[R]		1	1	1	6	P0001	P0001 [36-43]		0	912.483	High	High	2.42
	FALSE	High	[K].FTEAGLFKR.[I]		1	1	1	5	P0001	P0001 [36-44]		1	1068.58	High	High	2.5
	FALSE	High	[R].GIAAQAVDDSR.[V]		1	1	1	9	P0001	P0001 [64-74]		0	1102.55	High	High	2.71
	FALSE	High	[R].GSHMYPYDVPDYAMLEAK.[F]		1	1	1	9	P0001	P0001 [18-35]		0	2086.92	High	High	5.39
	FALSE	High	[R].GSSLSDTITIK.[L]		1	1	1	3	P0001	P0001 [248-258]		0	1121.6	High	High	2.86
	FALSE	High	[R].IIDSFR.[D]		1	1	1	2	P0001	P0001 [45-50]		0	750.414	High	High	1.78
	FALSE	High	[K].LMEIETDFLEISDMR.[Y]		1	1	1	2	P0001	P0001 [148-162]		0	1841.87	High	High	4.3
	FALSE	High	[K].RIIDSFR.[D]		1	1	1	3	P0001	P0001 [44-50]		1	906.516	High	High	2.43
	FALSE	High	[R].VSEYSLK.[L]		1	1	1	1	P0001	P0001 [141-147]		0	825.435	High	High	2.19
	FALSE	High	[K].VTIERPVDLR.[F]		1	1	1	7	P0001	P0001 [227-236]		0	1197.69	High	High	2.65
	FALSE	High	[K].VTIERPVDLRFGAR.[Y]		1	1	1	1	P0001	P0001 [227-240]		1	1628.92	High	High	1.29
	FALSE	High	[R].YESYITMPSADFAK.[T]		1	1	1	7	P0001	P0001 [163-176]		0	1622.74	High	High	4.1
	FALSE	High	[R].YESYITMPSADFAKTVR.[D]		1	1	1	1	P0001	P0001 [163-179]		1	1978.96	High	High	2.87
	FALSE	High	[R].YLNDIIR.[G]		1	1	1	4	P0001	P0001 [241-247]		0	906.504	High	High	2.47

## Sheet: Free PCNA with K0 Ub
Checked	Protein FDR Confidence: Sequest HT	Master	Accession	Description	Exp. q-value: Sequest HT	Coverage [%]	# Peptides	# Isoforms	# PSMs	# Unique Peptides	# AAs	MW [kDa]	calc. pI	Score Sequest HT: Sequest HT	# Peptides (by Search Engine): Sequest HT	Found in Sample: F4: Sample	# Protein Groups	Modifications
FALSE	High	Master Protein	P0001	PK1 GN=kl.His-HA-PCNA 6KR PE=1 SV=3	0	76	26	39	908	26	288	32.3	4.87	1298.3	26	High	1
	Checked	Confidence	Annotated Sequence	Modifications	# Protein Groups	# Proteins	# Isoforms	# PSMs	Master Protein Accessions	Positions in Master Proteins	Modifications in Master Proteins	# Missed Cleavages	Theo. MH+ [Da]	Found in Sample: F4: Sample	Confidence (by Search Engine): Sequest HT	XCorr (by Search Engine): Sequest HT
	FALSE	High	[R].GSHMYPYDVPDYAMLEAK.[F]	2xOxidation [M4; M14]	1	1	1	47	P0001	P0001 [18-35]		0	2118.91	High	High	4.18
	FALSE	High	[K].LMEIETDFLEISDMR.[Y]	2xOxidation [M2; M14]	1	1	1	3	P0001	P0001 [148-162]		0	1873.86	High	High	2.93
	FALSE	High	[R].IIDSFRDCVQLINFNCSER.[G]	2xCarbamidomethyl [C8; C16]	1	1	1	6	P0001	P0001 [45-63]		1	2386.13	High	High	5.03
	FALSE	High	[R].DCVQLINFNCSER.[G]	2xCarbamidomethyl [C2; C10]	1	1	1	43	P0001	P0001 [51-63]		0	1654.73	High	High	3.77
	FALSE	High	[K].FTEAGLFKR.[I]	1xUb [K8]	1	1	1	2	P0001	P0001 [36-44]		1	1182.63	High	High	1.77
	FALSE	High	[R].GSHMYPYDVPDYAMLEAK.[F]	1xUb [K18]	1	1	1	1	P0001	P0001 [18-35]		0	2200.97	High	High	0.54
	FALSE	High	[R].YESYITMPSADFAKTVR.[D]	1xUb [K14]	1	1	1	2	P0001	P0001 [163-179]		1	2093	High	High	3.66
	FALSE	High	[R].GSHMYPYDVPDYAMLEAK.[F]	1xOxidation [M]	1	1	2	71	P0001	P0001 [18-35]		0	2102.92	High	High	3.92
	FALSE	High	[R].YESYITMPSADFAKTVR.[D]	1xOxidation [M7]; 1xUb [K14]	1	1	1	1	P0001	P0001 [163-179]		1	2109	High	High	1.73
	FALSE	High	[R].YESYITMPSADFAK.[T]	1xOxidation [M7]	1	1	1	44	P0001	P0001 [163-176]		0	1638.74	High	High	3.08
	FALSE	High	[R].YESYITMPSADFAKTVR.[D]	1xOxidation [M7]	1	1	1	2	P0001	P0001 [163-179]		1	1994.95	High	High	2.81
	FALSE	High	[K].LMEIETDFLEISDMR.[Y]	1xOxidation [M2]	1	1	1	6	P0001	P0001 [148-162]		0	1857.86	High	High	2.68
	FALSE	High	[R].ADRNVVLGCDLTNLSKILR.[C]	1xCarbamidomethyl [C9]; 1xUb [K16]	1	1	1	1	P0001	P0001 [92-110]		2	2271.22	High	High	0.54
	FALSE	High	[R].ADRNVVLGCDLTNLSK.[I]	1xCarbamidomethyl [C9]	1	1	1	14	P0001	P0001 [92-107]		1	1774.91	High	High	4.71
	FALSE	High	[R].NVVLGCDLTNLSK.[I]	1xCarbamidomethyl [C6]; 1xUb [K13]	1	1	1	2	P0001	P0001 [95-107]		0	1546.79	High	High	0.84
	FALSE	High	[R].NVVLGCDLTNLSKILR.[C]	1xCarbamidomethyl [C6]; 1xUb [K13]	1	1	1	3	P0001	P0001 [95-110]		1	1929.06	High	High	2.74
	FALSE	High	[R].NVVLGCDLTNLSK.[I]	1xCarbamidomethyl [C6]	1	1	1	52	P0001	P0001 [95-107]		0	1432.75	High	High	3.42
	FALSE	High	[R].NVVLGCDLTNLSKILR.[C]	1xCarbamidomethyl [C6]	1	1	1	4	P0001	P0001 [95-110]		1	1815.02	High	High	5.21
	FALSE	High	[R].CGNNSDNLTLIAEDSPDSILILFEDTKR.[D]	1xCarbamidomethyl [C1]	1	1	1	1	P0001	P0001 [111-138]		1	3150.53	High	High	2.64
	FALSE	High	[R].DLSQLSDSINILVTR.[D]		1	1	1	7	P0001	P0001 [180-194]		0	1673.91	High	High	4.21
	FALSE	High	[R].DRVSEYSLK.[L]		1	1	1	13	P0001	P0001 [139-147]		1	1096.56	High	High	2.78
	FALSE	High	[K].FAAEGDIGSGSIVVKPFTDLDHPESSIK.[V]		1	1	1	21	P0001	P0001 [199-226]		0	2916.46	High	High	7.08
	FALSE	High	[R].FGARYLNDIIR.[G]		1	1	1	1	P0001	P0001 [237-247]		1	1337.73	High	High	2.91
	FALSE	High	[K].FTEAGLFK.[R]		1	1	1	61	P0001	P0001 [36-43]		0	912.483	High	High	3
	FALSE	High	[K].FTEAGLFKR.[I]		1	1	1	48	P0001	P0001 [36-44]		1	1068.58	High	High	3.04
	FALSE	High	[K].FTEAGLFKRIIDSFR.[D]		1	1	1	2	P0001	P0001 [36-50]		2	1799.98	High	High	1.86
	FALSE	High	[R].GIAAQAVDDSR.[V]		1	1	1	65	P0001	P0001 [64-74]		0	1102.55	High	High	3.35
	FALSE	High	[R].GSHMYPYDVPDYAMLEAK.[F]		1	1	1	61	P0001	P0001 [18-35]		0	2086.92	High	High	4.73
	FALSE	High	[R].GSSLSDTITIK.[L]		1	1	1	67	P0001	P0001 [248-258]		0	1121.6	High	High	2.56
	FALSE	High	[R].IIDSFR.[D]		1	1	1	29	P0001	P0001 [45-50]		0	750.414	High	High	1.72
	FALSE	High	[K].LMEIETDFLEISDMR.[Y]		1	1	1	3	P0001	P0001 [148-162]		0	1841.87	High	High	2.37
	FALSE	High	[K].RIIDSFR.[D]		1	1	1	3	P0001	P0001 [44-50]		1	906.516	High	High	2.45
	FALSE	High	[R].VSEYSLK.[L]		1	1	1	15	P0001	P0001 [141-147]		0	825.435	High	High	2.01
	FALSE	High	[K].VTIERPVDLR.[F]		1	1	1	94	P0001	P0001 [227-236]		0	1197.69	High	High	3.04
	FALSE	High	[K].VTIERPVDLRFGAR.[Y]		1	1	1	3	P0001	P0001 [227-240]		1	1628.92	High	High	2.58
	FALSE	High	[R].YESYITMPSADFAK.[T]		1	1	1	53	P0001	P0001 [163-176]		0	1622.74	High	High	3.42
	FALSE	High	[R].YESYITMPSADFAKTVR.[D]		1	1	1	3	P0001	P0001 [163-179]		1	1978.96	High	High	3.74
	FALSE	High	[R].YLNDIIR.[G]		1	1	1	54	P0001	P0001 [241-247]		0	906.504	High	High	1.95
FALSE	High	Master Protein	P0002	PK1 GN=kl.His-Ubi K0 PE=1 SV=3	0	78	13	14	489	13	96	10.9	9.03	522.15	13	High	1
	Checked	Confidence	Annotated Sequence	Modifications	# Protein Groups	# Proteins	# Isoforms	# PSMs	Master Protein Accessions	Positions in Master Proteins	Modifications in Master Proteins	# Missed Cleavages	Theo. MH+ [Da]	Found in Sample: F4: Sample	Confidence (by Search Engine): Sequest HT	XCorr (by Search Engine): Sequest HT
	FALSE	High	[R].GSHMQIFVR.[T]	1xOxidation [M4]	1	1	1	59	P0002	P0002 [18-26]		0	1090.55	High	High	2.38
	FALSE	High	[R].EGIPPDQQR.[L]		1	1	1	51	P0002	P0002 [54-62]		0	1039.52	High	High	2.18
	FALSE	High	[R].EGIPPDQQRLIFAGR.[Q]		1	1	1	3	P0002	P0002 [54-68]		1	1696.91	High	High	2.18
	FALSE	High	[R].ESTLHLVLR.[L]		1	1	1	100	P0002	P0002 [84-92]		0	1067.62	High	High	2.57
	FALSE	High	[R].GSHMQIFVR.[T]		1	1	1	96	P0002	P0002 [18-26]		0	1074.55	High	High	2.98
	FALSE	High	[R].GSHMQIFVRTLTGR.[T]		1	1	1	3	P0002	P0002 [18-31]		1	1602.85	High	High	2
	FALSE	High	[R].LIFAGRQLEDGR.[T]		1	1	1	2	P0002	P0002 [63-74]		1	1374.75	High	High	2.39
	FALSE	High	[R].IQDREGIPPDQQR.[L]		1	1	1	43	P0002	P0002 [50-62]		1	1551.79	High	High	3.32
	FALSE	High	[R].QLEDGRTLSDYNIQR.[E]		1	1	1	4	P0002	P0002 [69-83]		1	1807.89	High	High	3.73
	FALSE	High	[R].SRIQDREGIPPDQQR.[L]		1	1	1	1	P0002	P0002 [48-62]		2	1794.92	High	High	1.44
	FALSE	High	[R].TLSDYNIQR.[E]		1	1	1	70	P0002	P0002 [75-83]		0	1109.56	High	High	2.13
	FALSE	High	[R].TLSDYNIQRESTLHLVLR.[L]		1	1	1	6	P0002	P0002 [75-92]		1	2158.16	High	High	4.25
	FALSE	High	[R].TLTGRTITLEVESSDTIDNVR.[S]		1	1	1	1	P0002	P0002 [27-47]		1	2320.2	High	High	0.81
	FALSE	High	[R].TITLEVESSDTIDNVR.[S]		1	1	1	50	P0002	P0002 [32-47]		0	1791.9	High	High	3.96

## Sheet: DNA-PCNA with K0 Ub
Checked	Protein FDR Confidence: Sequest HT	Master	Accession	Description	Exp. q-value: Sequest HT	Coverage [%]	# Peptides	# Isoforms	# PSMs	# Unique Peptides	# AAs	MW [kDa]	calc. pI	Score Sequest HT: Sequest HT	# Peptides (by Search Engine): Sequest HT	Found in Sample: F2: Sample	# Protein Groups	Modifications
FALSE	High	Master Protein	P0002	PK1 GN=kl.His-Ubi K0 PE=1 SV=3	0	96	16	17	510	16	96	10.9	9.03	976	16	High	1
	Checked	Confidence	Annotated Sequence	Modifications	# Protein Groups	# Proteins	# Isoforms	# PSMs	Master Protein Accessions	Positions in Master Proteins	Modifications in Master Proteins	# Missed Cleavages	Theo. MH+ [Da]	Found in Sample: F2: Sample	Confidence (by Search Engine): Sequest HT	XCorr (by Search Engine): Sequest HT
	FALSE	High	[-].MGSSHHHHHHSSGLVPRGSHMQIFVRTLTGR.[T]	2xOxidation [M1; M21]	1	1	1	1	P0002	P0002 [1-31]		2	3515.71	High	High	0.69
	FALSE	High	[R].GSHMQIFVR.[T]	1xOxidation [M4]	1	1	1	67	P0002	P0002 [18-26]		0	1090.55	High	High	2.88
	FALSE	High	[R].EGIPPDQQR.[L]		1	1	1	88	P0002	P0002 [54-62]		0	1039.52	High	High	2.48
	FALSE	High	[R].ESTLHLVLR.[L]		1	1	1	50	P0002	P0002 [84-92]		0	1067.62	High	High	2.81
	FALSE	High	[R].GSHMQIFVR.[T]		1	1	1	62	P0002	P0002 [18-26]		0	1074.55	High	High	3.22
	FALSE	High	[R].GSHMQIFVRTLTGR.[T]		1	1	1	4	P0002	P0002 [18-31]		1	1602.85	High	High	3.39
	FALSE	High	[R].LIFAGRQLEDGR.[T]		1	1	1	4	P0002	P0002 [63-74]		1	1374.75	High	High	2.29
	FALSE	High	[R].IQDREGIPPDQQR.[L]		1	1	1	77	P0002	P0002 [50-62]		1	1551.79	High	High	4.2
	FALSE	High	[R].QLEDGR.[T]		1	1	1	1	P0002	P0002 [69-74]		0	717.353	High	High	0.39
	FALSE	High	[R].QLEDGRTLSDYNIQR.[E]		1	1	1	8	P0002	P0002 [69-83]		1	1807.89	High	High	4.55
	FALSE	High	[R].QLEDGRTLSDYNIQRESTLHLVLR.[L]		1	1	1	4	P0002	P0002 [69-92]		2	2856.5	High	High	6.12
	FALSE	High	[R].SRIQDREGIPPDQQR.[L]		1	1	1	2	P0002	P0002 [48-62]		2	1794.92	High	High	3.44
	FALSE	High	[R].TLSDYNIQR.[E]		1	1	1	80	P0002	P0002 [75-83]		0	1109.56	High	High	2.61
	FALSE	High	[R].TLSDYNIQRESTLHLVLR.[L]		1	1	1	8	P0002	P0002 [75-92]		1	2158.16	High	High	5.57
	FALSE	High	[R].TLTGRTITLEVESSDTIDNVR.[S]		1	1	1	2	P0002	P0002 [27-47]		1	2320.2	High	High	1.35
	FALSE	High	[R].TLTGRTITLEVESSDTIDNVRSR.[I]		1	1	1	1	P0002	P0002 [27-49]		2	2563.33	High	High	1.51
	FALSE	High	[R].TITLEVESSDTIDNVR.[S]		1	1	1	51	P0002	P0002 [32-47]		0	1791.9	High	High	5.03
FALSE	High	Master Protein	P0001	PK1 GN=kl.His-HA-PCNA 6KR PE=1 SV=3	0	75	23	29	187	23	288	32.3	4.87	445.78	23	High	1
	Checked	Confidence	Annotated Sequence	Modifications	# Protein Groups	# Proteins	# Isoforms	# PSMs	Master Protein Accessions	Positions in Master Proteins	Modifications in Master Proteins	# Missed Cleavages	Theo. MH+ [Da]	Found in Sample: F2: Sample	Confidence (by Search Engine): Sequest HT	XCorr (by Search Engine): Sequest HT
	FALSE	High	[R].GSHMYPYDVPDYAMLEAK.[F]	2xOxidation [M4; M14]	1	1	1	8	P0001	P0001 [18-35]		0	2118.91	High	High	3.62
	FALSE	High	[R].IIDSFRDCVQLINFNCSER.[G]	2xCarbamidomethyl [C8; C16]	1	1	1	2	P0001	P0001 [45-63]		1	2386.13	High	High	6.35
	FALSE	High	[R].DCVQLINFNCSER.[G]	2xCarbamidomethyl [C2; C10]	1	1	1	10	P0001	P0001 [51-63]		0	1654.73	High	High	4.53
	FALSE	High	[R].YLNDIIRGSSLSDTITIK.[L]	1xUb [K18]	1	1	1	1	P0001	P0001 [241-258]		1	2123.13	High	High	1.32
	FALSE	High	[R].YESYITMPSADFAKTVR.[D]	1xUb [K14]	1	1	1	2	P0001	P0001 [163-179]		1	2093	High	High	4.32
	FALSE	High	[R].GSHMYPYDVPDYAMLEAK.[F]	1xOxidation [M]	1	1	2	18	P0001	P0001 [18-35]		0	2102.92	High	High	4.86
	FALSE	High	[R].YESYITMPSADFAK.[T]	1xOxidation [M7]	1	1	1	14	P0001	P0001 [163-176]		0	1638.74	High	High	3.66
	FALSE	High	[K].LMEIETDFLEISDMR.[Y]	1xOxidation [M2]	1	1	1	1	P0001	P0001 [148-162]		0	1857.86	High	High	4.14
	FALSE	High	[R].ADRNVVLGCDLTNLSK.[I]	1xCarbamidomethyl [C9]	1	1	1	4	P0001	P0001 [92-107]		1	1774.91	High	High	5.34
	FALSE	High	[R].NVVLGCDLTNLSK.[I]	1xCarbamidomethyl [C6]	1	1	1	14	P0001	P0001 [95-107]		0	1432.75	High	High	3.55
	FALSE	High	[R].CGNNSDNLTLIAEDSPDSILILFEDTKRDR.[V]	1xCarbamidomethyl [C1]; 1xUb [K27]	1	1	1	1	P0001	P0001 [111-140]		2	3535.7	High	High	0.95
	FALSE	High	[R].DLSQLSDSINILVTR.[D]		1	1	1	4	P0001	P0001 [180-194]		0	1673.91	High	High	4.48
	FALSE	High	[R].DRVSEYSLK.[L]		1	1	1	7	P0001	P0001 [139-147]		1	1096.56	High	High	2.79
	FALSE	High	[K].FAAEGDIGSGSIVVKPFTDLDHPESSIK.[V]		1	1	1	4	P0001	P0001 [199-226]		0	2916.46	High	High	9.21
	FALSE	High	[K].FTEAGLFK.[R]		1	1	1	9	P0001	P0001 [36-43]		0	912.483	High	High	3
	FALSE	High	[K].FTEAGLFKR.[I]		1	1	1	5	P0001	P0001 [36-44]		1	1068.58	High	High	1.88
	FALSE	High	[R].GIAAQAVDDSR.[V]		1	1	1	12	P0001	P0001 [64-74]		0	1102.55	High	High	2.72
	FALSE	High	[R].GSHMYPYDVPDYAMLEAK.[F]		1	1	1	8	P0001	P0001 [18-35]		0	2086.92	High	High	5.03
	FALSE	High	[R].GSSLSDTITIK.[L]		1	1	1	13	P0001	P0001 [248-258]		0	1121.6	High	High	2.96
	FALSE	High	[R].IIDSFR.[D]		1	1	1	3	P0001	P0001 [45-50]		0	750.414	High	High	1.73
	FALSE	High	[K].LMEIETDFLEISDMR.[Y]		1	1	1	1	P0001	P0001 [148-162]		0	1841.87	High	High	3.73
	FALSE	High	[K].RIIDSFR.[D]		1	1	1	2	P0001	P0001 [44-50]		1	906.516	High	High	2.73
	FALSE	High	[R].VSEYSLK.[L]		1	1	1	2	P0001	P0001 [141-147]		0	825.435	High	High	2.03
	FALSE	High	[K].VTIERPVDLR.[F]		1	1	1	10	P0001	P0001 [227-236]		0	1197.69	High	High	2.74
	FALSE	High	[K].VTIERPVDLRFGAR.[Y]		1	1	1	1	P0001	P0001 [227-240]		1	1628.92	High	High	0.86
	FALSE	High	[R].YESYITMPSADFAK.[T]		1	1	1	22	P0001	P0001 [163-176]		0	1622.74	High	High	3.98
	FALSE	High	[R].YESYITMPSADFAKTVR.[D]		1	1	1	1	P0001	P0001 [163-179]		1	1978.96	High	High	3.87
	FALSE	High	[R].YLNDIIR.[G]		1	1	1	8	P0001	P0001 [241-247]		0	906.504	High	High	2.33
