# Supplementary material for: Rad5 and Ubc4 directly ubiquitinate PCNA at Lys164 in vitro
Source: J Biol Chem. 2025 Jan 16;301(3):108192. doi: 10.1016/j.jbc.2025.108192 (PMC11871451; doi:10.1016/j.jbc.2025.108192)
Supplement: Round 3 [file mmc3.xlsx]

## Sheet: Free PCNA with K0 Ub
Checked	Master	Accession	Description	Coverage [%]	# Peptides	# PSMs	# Unique Peptides	# AAs	MW [kDa]	calc. pI	Score Sequest HT: Sequest HT	# Peptides (by Search Engine): Sequest HT	# Protein Groups
TRUE	Master Protein	P0007	PK1 GN=klHis-HA-PCNA PE=1 SV=3	68	30	993	30	288	32.4	4.87	1400.34	30	1
	Checked	Confidence	Sequence	Modifications	# Protein Groups	# Proteins	# PSMs	Master Protein Accessions	# Missed Cleavages	Theo. MH+ [Da]	Confidence (by Search Engine): Sequest HT	XCorr (by Search Engine): Sequest HT
	TRUE	High	GSHMYPYDVPDYAMLEAK	2xOxidation [M4; M14]	1	1	111	P0007	0	2118.91	High	4.36
	TRUE	High	GSHMYPYDVPDYAMLEAKFTEAGLFKR	2xOxidation [M4; M14]	1	1	3	P0007	2	3168.48	High	4.18
	TRUE	High	LMEIETDFLEISDMR	2xOxidation [M2; M14]	1	1	29	P0007	0	1873.86	High	4.28
	TRUE	High	IIDSFRDCVQLINFNCSER	2xCarbamidomethyl [C8; C16]	1	1	6	P0007	1	2386.13	High	5.84
	TRUE	High	DCVQLINFNCSER	2xCarbamidomethyl [C2; C10]	1	1	37	P0007	0	1654.73	High	4.53
	TRUE	High	DRVSEYSLKLMEIETDFLEISDMR	1xUb [K9]	1	1	1	P0007	2	3033.45	High	1.46
	TRUE	High	FTEAGLFKR	1xUb [K8]	1	1	6	P0007	1	1182.63	High	2.68
	TRUE	High	DLSQLSDSINILVTRDTIK	1xUb [K19]	1	1	1	P0007	1	2245.2	High	1.45
	TRUE	High	GSHMYPYDVPDYAMLEAK	1xOxidation [M]	1	1	84	P0007	0	2102.92	High	5.04
	TRUE	High	GSHMYPYDVPDYAMLEAKFTEAGLFKR	1xOxidation [M]	1	1	4	P0007	2	3152.49	High	3.62
	TRUE	High	VSEYSLKLMEIETDFLEISDMR	1xOxidation [M9]	1	1	1	P0007	1	2664.28	High	1.3
	TRUE	High	YESYITMPSADFAR	1xOxidation [M7]	1	1	74	P0007	0	1666.74	High	3.85
	TRUE	High	YESYITMPSADFARTVR	1xOxidation [M7]	1	1	4	P0007	1	2022.96	High	2.48
	TRUE	High	LMEIETDFLEISDMR	1xOxidation [M2]	1	1	28	P0007	0	1857.86	High	4.89
	TRUE	High	ADRNVVLGCDLTNLSR	1xCarbamidomethyl [C9]	1	1	6	P0007	1	1802.92	High	4.38
	TRUE	High	NVVLGCDLTNLSR	1xCarbamidomethyl [C6]	1	1	80	P0007	0	1460.75	High	3.3
	TRUE	High	NVVLGCDLTNLSRILR	1xCarbamidomethyl [C6]	1	1	4	P0007	1	1843.02	High	2.92
	TRUE	High	DLSQLSDSINILVTR		1	1	32	P0007	0	1673.91	High	4.64
	TRUE	High	DLSQLSDSINILVTRDTIK		1	1	2	P0007	1	2131.16	High	4.51
	TRUE	High	DRVSEYSLK		1	1	17	P0007	1	1096.56	High	3.61
	TRUE	High	FAAEGDIGSGSIVVRPFTDLDHPESSIK		1	1	53	P0007	0	2944.47	High	6.27
	TRUE	High	FGARYLNDIIR		1	1	4	P0007	1	1337.73	High	3.73
	TRUE	High	FTEAGLFK		1	1	38	P0007	0	912.483	High	2.46
	TRUE	High	FTEAGLFKR		1	1	6	P0007	1	1068.58	High	1.62
	TRUE	High	FTEAGLFKRIIDSFR		1	1	7	P0007	2	1799.98	High	2.48
	TRUE	High	GIAAQAVDDSR		1	1	64	P0007	0	1102.55	High	3.08
	TRUE	High	GSHMYPYDVPDYAMLEAK		1	1	21	P0007	0	2086.92	High	4.18
	TRUE	High	GSSLSDTITIK		1	1	66	P0007	0	1121.6	High	3.19
	TRUE	High	IIDSFR		1	1	15	P0007	0	750.414	High	1.87
	TRUE	High	LMEIETDFLEISDMR		1	1	6	P0007	0	1841.87	High	4.35
	TRUE	High	RDRVSEYSLK		1	1	2	P0007	2	1252.66	High	3.8
	TRUE	High	RIIDSFR		1	1	7	P0007	1	906.516	High	2.81
	TRUE	High	TVRDLSQLSDSINILVTR		1	1	2	P0007	1	2030.12	High	4.3
	TRUE	High	VSEYSLK		1	1	8	P0007	0	825.435	High	2.04
	TRUE	High	VTIERPVDLR		1	1	45	P0007	0	1197.69	High	2.75
	TRUE	High	VTIERPVDLRFGAR		1	1	6	P0007	1	1628.92	High	2.91
	TRUE	High	YESYITMPSADFAR		1	1	72	P0007	0	1650.75	High	4.14
	TRUE	High	YESYITMPSADFARTVR		1	1	4	P0007	1	2006.96	High	4.31
	TRUE	High	YLNDIIR		1	1	37	P0007	0	906.504	High	2.34

## Sheet: DNA-PCNA with K0 Ub
Checked	Master	Accession	Description	Coverage [%]	# Peptides	# PSMs	# Unique Peptides	# AAs	MW [kDa]	calc. pI	Score Sequest HT: Sequest HT	# Peptides (by Search Engine): Sequest HT	# Protein Groups
TRUE	Master Protein	P0007	PK1 GN=klHis-HA-PCNA PE=1 SV=3	66	19	207	19	288	32.4	4.87	238.1	19	1
	Checked	Confidence	Sequence	Modifications	# Protein Groups	# Proteins	# PSMs	Master Protein Accessions	# Missed Cleavages	Theo. MH+ [Da]	Confidence (by Search Engine): Sequest HT	XCorr (by Search Engine): Sequest HT
	TRUE	High	GSHMYPYDVPDYAMLEAK	2xOxidation [M4; M14]	1	1	24	P0007	0	2118.91	High	3.38
	TRUE	High	LMEIETDFLEISDMR	2xOxidation [M2; M14]	1	1	2	P0007	0	1873.86	High	2.2
	TRUE	High	DCVQLINFNCSER	2xCarbamidomethyl [C2; C10]	1	1	6	P0007	0	1654.73	High	3.32
	TRUE	High	FTEAGLFKR	1xUb [K8]	1	1	1	P0007	1	1182.63	High	1.27
	TRUE	High	TVRDLSQLSDSINILVTRDTIK	1xUb [K22]	1	1	1	P0007	2	2601.42	High	0.74
	TRUE	High	GSHMYPYDVPDYAMLEAK	1xOxidation [M]	1	1	22	P0007	0	2102.92	High	4.46
	TRUE	High	YESYITMPSADFAR	1xOxidation [M7]	1	1	22	P0007	0	1666.74	High	3.33
	TRUE	High	LMEIETDFLEISDMR	1xOxidation [M2]	1	1	2	P0007	0	1857.86	High	4.48
	TRUE	High	ADRNVVLGCDLTNLSR	1xCarbamidomethyl [C9]	1	1	4	P0007	1	1802.92	High	3.99
	TRUE	High	NVVLGCDLTNLSR	1xCarbamidomethyl [C6]	1	1	17	P0007	0	1460.75	High	3.31
	TRUE	High	DLSQLSDSINILVTR		1	1	3	P0007	0	1673.91	High	3.59
	TRUE	High	DRVSEYSLK		1	1	4	P0007	1	1096.56	High	2.69
	TRUE	High	FAAEGDIGSGSIVVRPFTDLDHPESSIK		1	1	13	P0007	0	2944.47	High	5.95
	TRUE	High	FTEAGLFK		1	1	5	P0007	0	912.483	High	1.24
	TRUE	High	FTEAGLFKR		1	1	2	P0007	1	1068.58	High	1.88
	TRUE	High	GIAAQAVDDSR		1	1	16	P0007	0	1102.55	High	3.02
	TRUE	High	GSHMYPYDVPDYAMLEAK		1	1	2	P0007	0	2086.92	High	2.91
	TRUE	High	GSSLSDTITIK		1	1	32	P0007	0	1121.6	High	2.45
	TRUE	High	IIDSFR		1	1	2	P0007	0	750.414	High	1.69
	TRUE	High	RIIDSFR		1	1	1	P0007	1	906.516	High	1.46
	TRUE	High	VSEYSLK		1	1	1	P0007	0	825.435	High	1.51
	TRUE	High	VTIERPVDLR		1	1	9	P0007	0	1197.69	High	1.96
	TRUE	High	YESYITMPSADFAR		1	1	11	P0007	0	1650.75	High	3.43
	TRUE	High	YLNDIIR		1	1	5	P0007	0	906.504	High	1.58
